# Supplementary material for: A qualitative transcriptional signature for predicting microsatellite instability status of right-sided Colon Cancer
Source: BMC Genomics. 2019 Oct 23;20:769. doi: 10.1186/s12864-019-6129-8 (PMC6813057; doi:10.1186/s12864-019-6129-8)
Supplement: Supplementary file 1 — Additional file 1: Table S1. The DE genes (FDR<0.01) between the 57 MSI RCC samples and the 154 MSS RCC samples. Table S2. The DE genes (FDR<0.01) between the 18 MSI LCC samples and the 290 MSS LCC samples.(XLS 692 kb) [file 12864_2019_6129_MOESM1_ESM.xls]

## Sheet: Table S1
Table S1.The DE genes (FDR<0.01) between the 57 MSI RCC samples and the 154 MSS RCC samples.
Gene_ID	Gene_Symbol	p_value	q_value(FDR)
14	AAMP	2.55e-07	3.01e-06
18	ABAT	0.000225876	0.00104364
21	ABCA3	0.000214267	0.000999268
26	AOC1	1.2e-06	1.14e-05
31	ACACA	0.00069436	0.00269174
32	ACACB	1.75e-06	1.57e-05
37	ACADVL	0.000765411	0.00292557
38	ACAT1	0.000115418	0.000592804
49	ACR	4.52e-06	3.58e-05
50	ACO2	0.00166336	0.00561764
53	ACP2	9.97e-06	7.11e-05
54	ACP5	1.06e-05	7.49e-05
55	ACPP	9.74e-05	0.000511459
91	ACVR1B	2.22e-05	0.000141632
100	ADA	3.42e-05	0.00020746
102	ADAM10	0.000154794	0.000759154
103	ADAR	8.89e-06	6.43e-05
113	ADCY7	1.47e-06	1.36e-05
120	ADD3	2e-05	0.00012938
123	PLIN2	0.000284084	0.0012672
133	ADM	5.67e-08	8.3e-07
142	PARP1	2.48e-07	2.94e-06
143	PARP4	1.48e-05	0.00010027
152	ADRA2C	4.15e-06	3.33e-05
160	AP2A1	0.0013565	0.00472598
162	AP1B1	0.00142032	0.00491281
164	AP1G1	5.32e-13	3.92e-11
172	AFG3L1P	0.00115698	0.0041315
175	AGA	0.000181068	0.000868836
183	AGT	0.00110683	0.0039879
187	APLNR	0.00282481	0.00877641
203	AK1	0.000391892	0.0016614
204	AK2	7.52e-09	1.47e-07
207	AKT1	0.000310013	0.00136193
208	AKT2	0.00291989	0.00901999
211	ALAS1	4.88e-08	7.3e-07
223	ALDH9A1	0.00325022	0.00986125
226	ALDOA	1.05e-05	7.45e-05
231	AKR1B1	7.1e-06	5.31e-05
241	ALOX5AP	0.000829225	0.00312729
246	ALOX15	0.00112859	0.00404611
262	AMD1	0.000980692	0.00360719
267	AMFR	9.24e-22	5.56e-19
271	AMPD2	0.00147231	0.00506474
272	AMPD3	0.00192441	0.00633778
275	AMT	3.42e-06	2.81e-05
283	ANG	8.87e-05	0.000470533
290	ANPEP	0.0022994	0.00737933
291	SLC25A4	1.39e-05	9.5e-05
301	ANXA1	0.000198915	0.000939497
302	ANXA2	4.42e-06	3.51e-05
304	ANXA2P2	1.52e-05	0.000102057
308	ANXA5	2.79e-07	3.24e-06
313	AOAH	0.000641209	0.00252087
314	AOC2	7.37e-09	1.45e-07
318	NUDT2	0.000193717	0.000919454
324	APC	0.000250595	0.00114142
327	APEH	0.000276148	0.0012383
330	BIRC3	5.13e-14	4.97e-12
331	XIAP	3.96e-06	3.21e-05
332	BIRC5	0.000485237	0.00198443
339	APOBEC1	0.000277535	0.0012422
347	APOD	0.00121604	0.00430409
348	APOE	0.00151846	0.00520255
351	APP	0.000641142	0.00252087
355	FAS	1.89e-09	4.54e-08
356	FASLG	0.000133032	0.000667073
357	SHROOM2	0.00248752	0.00788496
360	AQP3	0.00167497	0.00565025
363	AQP6	0.000101367	0.000530443
366	AQP9	4.45e-08	6.77e-07
372	ARCN1	1.68e-10	5.36e-09
374	AREG	1.91e-05	0.000124493
377	ARF3	6.08e-05	0.000338649
378	ARF4	3.66e-11	1.49e-09
382	ARF6	5.8e-08	8.44e-07
384	ARG2	3.53e-05	0.000212875
388	RHOB	7.68e-05	0.000415569
389	RHOC	1.71e-05	0.000113498
391	RHOG	6.14e-05	0.000341693
396	ARHGDIA	0.00221	0.00714318
399	RHOH	3.21e-06	2.66e-05
406	ARNTL	8.2e-08	1.13e-06
408	ARRB1	0.000472367	0.0019394
409	ARRB2	5.68e-07	5.94e-06
414	ARSD	5.75e-05	0.000323253
430	ASCL2	4.54e-08	6.88e-07
444	ASPH	1.63e-08	2.86e-07
445	ASS1	6.71e-05	0.000368974
468	ATF4	0.000814669	0.00308124
472	ATM	7.66e-08	1.07e-06
482	ATP1B2	0.00276383	0.00862272
486	FXYD2	0.00105903	0.00385316
498	ATP5A1	6.09e-07	6.33e-06
506	ATP5B	5.78e-09	1.18e-07
513	ATP5D	2.55e-09	5.86e-08
514	ATP5E	0.00025798	0.00117026
526	ATP6V1B2	1.07e-07	1.42e-06
527	ATP6V0C	3.58e-05	0.00021562
529	ATP6V1E1	0.00305299	0.00935534
533	ATP6V0B	1.53e-05	0.000102754
538	ATP7A	2.27e-08	3.77e-07
539	ATP5O	0.000108114	0.000561075
546	ATRX	0.00181242	0.00603631
552	AVPR1A	5.57e-05	0.00031448
563	AZGP1	9.19e-06	6.62e-05
567	B2M	0.000267302	0.00120574
573	BAG1	9.37e-05	0.00049423
578	BAK1	7.82e-10	2.08e-08
582	BBS1	0.000130118	0.000654906
585	BBS4	0.000288364	0.00128193
586	BCAT1	8.58e-07	8.53e-06
593	BCKDHA	4.24e-05	0.000248749
597	BCL2A1	1.14e-10	3.9e-09
604	BCL6	3.1e-06	2.59e-05
613	BCR	2.11e-09	4.99e-08
631	BFSP1	3.6e-05	0.000216852
634	CEACAM1	7.58e-05	0.000410719
641	BLM	0.001739	0.00582272
644	BLVRA	7.97e-06	5.86e-05
650	BMP2	0.00029686	0.00131271
652	BMP4	0.000870287	0.00325664
656	BMP8B	1.24e-05	8.58e-05
659	BMPR2	0.00186075	0.00616044
660	BMX	0.00143129	0.00494721
661	POLR3D	1.47e-05	9.92e-05
662	BNIP1	7.28e-08	1.02e-06
664	BNIP3	0.000265801	0.00120122
665	BNIP3L	4.82e-07	5.19e-06
666	BOK	2.96e-05	0.000182651
667	DST	0.000243325	0.00111323
669	BPGM	0.000121183	0.000617368
678	ZFP36L2	1.69e-06	1.53e-05
682	BSG	0.000189558	0.000902979
684	BST2	1.07e-06	1.04e-05
699	BUB1	1.74e-05	0.000114967
701	BUB1B	3.09e-07	3.54e-06
706	TSPO	3.57e-05	0.000214854
708	C1QBP	6.83e-14	6.26e-12
712	C1QA	0.000421514	0.00176574
713	C1QB	7.32e-06	5.45e-05
714	C1QC	0.000131831	0.000662734
719	C3AR1	8.73e-05	0.000463914
728	C5AR1	4.84e-07	5.21e-06
730	C7	0.000700603	0.0027103
733	C8G	1.47e-06	1.37e-05
740	MRPL49	0.000931119	0.00345209
745	MYRF	3.57e-05	0.000214854
754	PTTG1IP	0.000746328	0.00286172
760	CA2	1.45e-06	1.35e-05
775	CACNA1C	0.000671088	0.00261839
776	CACNA1D	0.00183575	0.0060976
801	CALM1	5.61e-08	8.22e-07
811	CALR	4.81e-14	4.73e-12
827	CAPN6	2.31e-06	2.01e-05
828	CAPS	6.63e-08	9.43e-07
829	CAPZA1	0.000122121	0.00062149
831	CAST	0.00301607	0.00926209
833	CARS	0.00123181	0.0043514
835	CASP2	3.67e-19	1.36e-16
836	CASP3	2.84e-08	4.6e-07
837	CASP4	8.93e-05	0.000473372
841	CASP8	0.00127976	0.00449548
843	CASP10	0.000389994	0.00165481
857	CAV1	0.00268668	0.00842753
874	CBR3	2.06e-07	2.5e-06
875	CBS	0.000748782	0.00286884
889	KRIT1	4.14e-05	0.000244012
890	CCNA2	2.06e-07	2.5e-06
891	CCNB1	4.67e-05	0.000269322
892	CCNC	4.42e-05	0.000257175
899	CCNF	8.17e-07	8.21e-06
901	CCNG2	0.000681891	0.00265265
904	CCNT1	0.000304812	0.00134266
914	CD2	2.23e-05	0.000142109
915	CD3D	0.000514659	0.00208695
916	CD3E	0.000264453	0.00119587
917	CD3G	0.000377464	0.00161397
919	CD247	6.59e-07	6.77e-06
920	CD4	0.00287594	0.00891092
924	CD7	3.04e-06	2.54e-05
925	CD8A	6.27e-07	6.5e-06
928	CD9	2.44e-11	1.04e-09
929	CD14	1.29e-05	8.87e-05
939	CD27	0.000606731	0.002406
940	CD28	6.39e-05	0.000353809
941	CD80	7.9e-09	1.54e-07
942	CD86	3.4e-08	5.35e-07
945	CD33	0.000235716	0.00108012
952	CD38	2.21e-05	0.000141241
957	ENTPD5	0.00253636	0.00801865
958	CD40	1.72e-05	0.000113846
961	CD47	1.87e-05	0.000122328
963	CD53	7.49e-07	7.6e-06
969	CD69	0.00015163	0.00074475
971	CD72	2.06e-06	1.81e-05
972	CD74	9.59e-06	6.88e-05
975	CD81	0.00254771	0.00804399
976	ADGRE5	0.000653531	0.0025605
990	CDC6	5.9e-06	4.52e-05
991	CDC20	9.1e-08	1.24e-06
996	CDC27	0.000246211	0.00112429
1015	CDH17	0.00135925	0.00473329
1017	CDK2	2.19e-10	6.75e-09
1021	CDK6	8.08e-06	5.92e-05
1025	CDK9	0.00112262	0.00403073
1029	CDKN2A	0.00224099	0.0072233
1045	CDX2	0.000465633	0.00191775
1048	CEACAM5	8.33e-08	1.15e-06
1050	CEBPA	0.0012625	0.00444555
1056	CEL	3.08e-05	0.000189004
1057	CELP	1.48e-06	1.37e-05
1062	CENPE	0.000381525	0.00162556
1069	CETN2	0.000476069	0.00195227
1075	CTSC	0.00307759	0.00941059
1080	CFTR	6.6e-07	6.78e-06
1106	CHD2	0.000198498	0.000937837
1107	CHD3	0.00146852	0.00505411
1109	AKR1C4	0.000732168	0.00281564
1111	CHEK1	0.000552794	0.00222101
1116	CHI3L1	0.000698703	0.00270553
1120	CHKB	0.000357119	0.00153843
1121	CHM	0.00247078	0.00783815
1123	CHN1	1.37e-07	1.77e-06
1124	CHN2	2.54e-08	4.17e-07
1131	CHRM3	1.77e-09	4.29e-08
1141	CHRNB2	0.000172017	0.000828988
1145	CHRNE	0.00101831	0.00372846
1147	CHUK	8.64e-07	8.59e-06
1173	AP2M1	0.0027529	0.00859418
1175	AP2S1	0.000362584	0.00155772
1176	AP3S1	3.98e-05	0.000236115
1185	CLCN6	0.000128561	0.00064946
1186	CLCN7	1.19e-05	8.35e-05
1193	CLIC2	7.02e-05	0.000383414
1203	CLN5	0.000683382	0.00265532
1207	CLNS1A	0.000814349	0.00308084
1230	CCR1	1.91e-07	2.35e-06
1234	CCR5	4.26e-08	6.51e-07
1240	CMKLR1	0.000405874	0.00171114
1259	CNGA1	0.000309688	0.00136193
1277	COL1A1	0.00086297	0.00323681
1278	COL1A2	0.00138472	0.0048127
1281	COL3A1	0.00201942	0.00661451
1287	COL4A5	0.000796751	0.00302615
1293	COL6A3	0.000849578	0.00319487
1294	COL7A1	2.95e-07	3.4e-06
1297	COL9A1	3.21e-05	0.000196096
1298	COL9A2	0.000464687	0.00191494
1299	COL9A3	1.77e-08	3.08e-07
1305	COL13A1	0.000370702	0.00158834
1306	COL15A1	2.65e-06	2.27e-05
1317	SLC31A1	7.52e-12	3.76e-10
1318	SLC31A2	1.7e-11	7.65e-10
1347	COX7A2	2.42e-05	0.000152983
1351	COX8A	5.96e-06	4.56e-05
1353	COX11	0.00023197	0.0010677
1355	COX15	5.29e-07	5.62e-06
1363	CPE	7.08e-06	5.3e-05
1364	CLDN4	9.35e-06	6.72e-05
1365	CLDN3	8.53e-08	1.17e-06
1366	CLDN7	0.00258291	0.00813734
1371	CPOX	5.98e-07	6.24e-06
1376	CPT2	6.64e-06	5.01e-05
1378	CR1	0.00110372	0.00398165
1396	CRIP1	7.47e-09	1.47e-07
1398	CRK	5.75e-11	2.19e-09
1399	CRKL	0.000969318	0.0035699
1400	CRMP1	6.76e-05	0.000371427
1407	CRY1	1.18e-08	2.19e-07
1429	CRYZ	5.3e-05	0.000300891
1431	CS	0.000479545	0.00196385
1436	CSF1R	0.00108867	0.00393523
1439	CSF2RB	2.02e-08	3.44e-07
1441	CSF3R	2.26e-06	1.97e-05
1445	CSK	3.69e-07	4.12e-06
1466	CSRP2	9.31e-07	9.19e-06
1468	SLC25A10	0.00120631	0.00427909
1476	CSTB	0.00120109	0.00426374
1478	CSTF2	1.6e-07	2.01e-06
1479	CSTF3	3.06e-05	0.000187827
1487	CTBP1	1.39e-07	1.79e-06
1491	CTH	1.63e-05	0.000108991
1493	CTLA4	0.000191619	0.000911295
1497	CTNS	1.87e-09	4.5e-08
1499	CTNNB1	1.14e-19	4.46e-17
1508	CTSB	0.000453715	0.00187992
1509	CTSD	0.000698568	0.00270553
1514	CTSL	1.92e-07	2.36e-06
1515	CTSV	7.88e-05	0.00042452
1521	CTSW	2.02e-08	3.45e-07
1522	CTSZ	0.00055751	0.00223685
1523	CUX1	6.96e-05	0.000380925
1528	CYB5A	0.00021051	0.000984552
1534	CYB561	0.000905186	0.00336805
1536	CYBB	2.98e-07	3.42e-06
1540	CYLD	0.00121972	0.00431501
1555	CYP2B6	1.34e-06	1.26e-05
1562	CYP2C18	0.000210502	0.000984552
1593	CYP27A1	3.35e-07	3.81e-06
1594	CYP27B1	6.62e-08	9.41e-07
1601	DAB2	0.00159817	0.00543022
1602	DACH1	5.17e-14	4.97e-12
1604	CD55	1.68e-05	0.000112091
1611	DAP	0.000186996	0.000892246
1612	DAPK1	0.000360239	0.00154995
1627	DBN1	4.31e-07	4.73e-06
1632	ECI1	9.84e-07	9.66e-06
1633	DCK	4.66e-06	3.67e-05
1642	DDB1	2.16e-05	0.00013891
1643	DDB2	3.68e-09	7.93e-08
1644	DDC	0.00195443	0.00642056
1645	AKR1C1	8.51e-05	0.000453765
1650	DDOST	7.35e-05	0.000400248
1655	DDX5	0.00187733	0.00621248
1665	DHX15	0.000668223	0.00260862
1671	DEFA6	2.84e-06	2.41e-05
1672	DEFB1	0.00171618	0.00576102
1677	DFFB	5.25e-09	1.09e-07
1678	TIMM8A	0.00322298	0.00978886
1687	DFNA5	0.00306802	0.00938927
1690	COCH	9.16e-05	0.000484554
1718	DHCR24	0.0027989	0.00870563
1719	DHFR	0.000488852	0.00199492
1730	DIAPH2	1.18e-06	1.12e-05
1737	DLAT	0.00105137	0.00382913
1738	DLD	0.000628025	0.00247712
1739	DLG1	0.00278219	0.00866878
1741	DLG3	0.000114806	0.000591133
1743	DLST	0.000800339	0.00303897
1748	DLX4	0.000571714	0.00228686
1756	DMD	0.00133171	0.00465423
1762	DMWD	0.000362099	0.0015561
1773	DNASE1	2.72e-05	0.000169173
1775	DNASE1L2	0.000254856	0.00115864
1780	DYNC1I1	0.00208838	0.00680529
1781	DYNC1I2	5.29e-05	0.000300806
1783	DYNC1LI2	7.53e-09	1.47e-07
1785	DNM2	0.00305343	0.00935534
1786	DNMT1	3.21e-08	5.08e-07
1788	DNMT3A	4.25e-05	0.000249274
1794	DOCK2	0.000663108	0.00259496
1800	DPEP1	1.41e-08	2.55e-07
1803	DPP4	0.00136989	0.0047646
1806	DPYD	4.78e-08	7.17e-07
1813	DRD2	0.000683494	0.00265532
1820	ARID3A	8.84e-06	6.4e-05
1824	DSC2	4.99e-08	7.45e-07
1837	DTNA	0.00108378	0.00392443
1838	DTNB	0.0008524	0.00320309
1841	DTYMK	4.78e-05	0.000275066
1846	DUSP4	2.94e-09	6.64e-08
1847	DUSP5	7.19e-08	1.01e-06
1848	DUSP6	0.00296003	0.00912448
1849	DUSP7	8.48e-15	1.03e-12
1855	DVL1	2.6e-06	2.24e-05
1870	E2F2	2.73e-07	3.19e-06
1890	TYMP	4.87e-11	1.91e-09
1892	ECHS1	2.09e-12	1.29e-10
1896	EDA	9.3e-05	0.000490943
1906	EDN1	0.00108726	0.00393408
1943	EFNA2	7.55e-05	0.000409191
1945	EFNA4	0.00192146	0.00633271
1951	CELSR3	0.000467431	0.00192397
1952	CELSR2	9.96e-07	9.76e-06
1953	MEGF6	0.000138772	0.000690192
1954	MEGF8	1.04e-05	7.38e-05
1956	EGFR	0.000194629	0.00092257
1969	EPHA2	0.00181405	0.00603904
1975	EIF4B	0.00289228	0.00894619
1978	EIF4EBP1	8.37e-06	6.1e-05
1983	EIF5	8.68e-05	0.00046139
1984	EIF5A	1.74e-21	1e-18
1994	ELAVL1	1.87e-06	1.67e-05
1997	ELF1	1.2e-08	2.21e-07
1999	ELF3	0.000284328	0.0012675
2006	ELN	0.000561725	0.00225064
2014	EMP3	0.00159722	0.0054298
2017	CTTN	2.08e-08	3.53e-07
2021	ENDOG	0.0028951	0.008953
2023	ENO1	1.63e-08	2.87e-07
2026	ENO2	2.2e-13	1.75e-11
2027	ENO3	7.27e-07	7.41e-06
2036	EPB41L1	6.01e-05	0.000335493
2054	STX2	0.000521982	0.00211131
2057	EPOR	6.89e-06	5.17e-05
2069	EREG	0.000819701	0.00309865
2079	ERH	0.000571483	0.00228656
2107	ETF1	0.000235702	0.00108012
2108	ETFA	0.000978054	0.00359932
2110	ETFDH	7.9e-05	0.000425059
2114	ETS2	7.03e-07	7.21e-06
2119	ETV5	4.61e-09	9.74e-08
2123	EVI2A	0.000227181	0.00104866
2124	EVI2B	3.1e-06	2.59e-05
2130	EWSR1	5.51e-13	3.99e-11
2135	EXTL2	0.00255528	0.00806259
2140	EYA3	1.76e-09	4.29e-08
2146	EZH2	0.00027293	0.00122615
2155	F7	0.000165826	0.000803168
2159	F10	0.000116637	0.00059758
2161	F12	1.35e-07	1.75e-06
2168	FABP1	0.000504313	0.00204844
2169	FABP2	0.000467545	0.00192397
2172	FABP6	2.32e-10	7.08e-09
2175	FANCA	6e-11	2.27e-09
2177	FANCD2	2.42e-20	1.17e-17
2178	FANCE	1.04e-08	1.95e-07
2180	ACSL1	0.00108802	0.00393485
2182	ACSL4	0.000668077	0.00260862
2185	PTK2B	0.00136004	0.00473491
2188	FANCF	0.00153479	0.00525215
2189	FANCG	2.68e-06	2.29e-05
2197	FAU	0.00106398	0.00386726
2201	FBN2	0.00188641	0.00624108
2207	FCER1G	1.86e-08	3.2e-07
2210	FCGR1B	1.36e-07	1.76e-06
2212	FCGR2A	4.42e-07	4.85e-06
2213	FCGR2B	4.65e-06	3.66e-05
2215	FCGR3B	2.53e-10	7.58e-09
2217	FCGRT	4.93e-06	3.85e-05
2218	FKTN	0.00042241	0.00176847
2232	FDXR	1.59e-09	3.9e-08
2235	FECH	2.44e-18	8.01e-16
2237	FEN1	1.21e-08	2.23e-07
2241	FER	1.62e-05	0.00010852
2264	FGFR4	0.00258999	0.00815789
2268	FGR	7.05e-08	9.9e-07
2286	FKBP2	5.7e-08	8.32e-07
2288	FKBP4	2.95e-07	3.4e-06
2289	FKBP5	0.0027444	0.00857691
2297	FOXD1	3.81e-05	0.000227137
2300	FOXL1	5.67e-05	0.000319687
2305	FOXM1	1.51e-08	2.7e-07
2308	FOXO1	1.61e-08	2.84e-07
2309	FOXO3	4.7e-14	4.68e-12
2313	FLI1	0.00168036	0.00566462
2314	FLII	1.54e-12	9.95e-11
2317	FLNB	0.000235116	0.00107908
2329	FMO4	5.35e-10	1.47e-08
2355	FOSL2	1.92e-06	1.7e-05
2357	FPR1	3.37e-06	2.77e-05
2358	FPR2	1.78e-06	1.6e-05
2359	FPR3	1.34e-06	1.25e-05
2395	FXN	3.8e-06	3.09e-05
2487	FRZB	1.3e-10	4.33e-09
2495	FTH1	1.89e-07	2.32e-06
2512	FTL	0.000275978	0.00123792
2530	FUT8	2.1e-09	4.98e-08
2531	KDSR	1.53e-13	1.3e-11
2533	FYB	0.00252366	0.00798551
2534	FYN	0.000609586	0.00241494
2537	IFI6	3.58e-11	1.46e-09
2547	XRCC6	0.000105	0.000547074
2553	GABPB1	7.73e-05	0.000417784
2571	GAD1	1.74e-06	1.57e-05
2581	GALC	0.000112864	0.000583212
2595	GANC	0.00207562	0.00677095
2597	GAPDH	1.52e-06	1.41e-05
2620	GAS2	7.35e-05	0.000400319
2625	GATA3	0.000439174	0.00182701
2628	GATM	2.62e-06	2.25e-05
2632	GBE1	7.72e-07	7.8e-06
2633	GBP1	1.31e-09	3.28e-08
2634	GBP2	1.76e-10	5.58e-09
2635	GBP3	0.000558315	0.00223946
2643	GCH1	2.24e-10	6.88e-09
2644	GCHFR	1.49e-07	1.89e-06
2649	NR6A1	2.74e-05	0.000170461
2651	GCNT2	0.000442134	0.00183879
2672	GFI1	3.69e-07	4.12e-06
2675	GFRA2	5e-05	0.000286538
2677	GGCX	5.89e-09	1.2e-07
2683	B4GALT1	3.67e-13	2.76e-11
2686	GGT7	2.37e-11	1.02e-09
2700	GJA3	0.00164174	0.00555521
2705	GJB1	1.12e-07	1.48e-06
2706	GJB2	7.99e-05	0.000429173
2709	GJB5	0.000164634	0.000798098
2713	GK3P	0.00182997	0.00608783
2744	GLS	0.000134726	0.000674703
2745	GLRX	0.000416584	0.00174661
2746	GLUD1	6.01e-09	1.22e-07
2747	GLUD2	7.45e-07	7.57e-06
2760	GM2A	4.62e-09	9.74e-08
2762	GMDS	1.98e-06	1.75e-05
2771	GNAI2	7.07e-05	0.000386048
2773	GNAI3	0.000136096	0.000679447
2786	GNG4	2.26e-08	3.77e-07
2796	GNRH1	0.00291295	0.00900049
2799	GNS	2.58e-05	0.000161262
2800	GOLGA1	0.000919754	0.00341697
2802	GOLGA3	1.38e-05	9.44e-05
2805	GOT1	3.79e-08	5.86e-07
2810	SFN	9.11e-05	0.000482161
2821	GPI	0.00119749	0.00425618
2825	GPR1	0.000680959	0.00264974
2842	GPR19	0.00210229	0.00684251
2843	GPR20	4.53e-05	0.000262805
2863	GPR39	0.00246854	0.00783338
2867	FFAR2	0.00208812	0.00680529
2874	GPS2	1e-07	1.34e-06
2877	GPX2	5.07e-09	1.05e-07
2901	GRIK5	0.00113793	0.00407353
2908	NR3C1	0.000388723	0.00165039
2918	GRM8	3.92e-11	1.58e-09
2919	CXCL1	1.41e-05	9.61e-05
2920	CXCL2	1.1e-06	1.06e-05
2921	CXCL3	0.000321719	0.0014062
2923	PDIA3	2.55e-12	1.52e-10
2926	GRSF1	1.17e-06	1.12e-05
2935	GSPT1	8.46e-07	8.44e-06
2936	GSR	3.09e-09	6.91e-08
2941	GSTA4	3.16e-08	5.03e-07
2944	GSTM1	2.28e-06	1.99e-05
2946	GSTM2	1.92e-05	0.000124605
2948	GSTM4	2.8e-08	4.55e-07
2953	GSTT2	0.00190026	0.00627397
2954	GSTZ1	6.81e-06	5.13e-05
2958	GTF2A2	3.86e-14	3.9e-12
2959	GTF2B	4.39e-05	0.000255915
2961	GTF2E2	6.52e-05	0.000359931
2963	GTF2F2	5.44e-06	4.2e-05
2971	GTF3A	0.00104928	0.00382344
2984	GUCY2C	1.75e-06	1.57e-05
2987	GUK1	0.00205085	0.00670322
2997	GYS1	5.62e-09	1.16e-07
2999	GZMH	1.28e-08	2.33e-07
3001	GZMA	2.27e-12	1.36e-10
3002	GZMB	6.01e-08	8.7e-07
3003	GZMK	0.000313779	0.00137628
3014	H2AFX	9.83e-06	7.03e-05
3015	H2AFZ	9.35e-11	3.29e-09
3017	HIST1H2BD	0.000417968	0.0017519
3020	H3F3A	2.76e-05	0.000171454
3055	HCK	2.95e-06	2.48e-05
3059	HCLS1	5.39e-07	5.71e-06
3064	HTT	0.000461894	0.0019067
3065	HDAC1	0.000269196	0.00121277
3070	HELLS	0.000255967	0.00116259
3071	NCKAP1L	0.00245328	0.00779866
3077	HFE	0.00301606	0.00926209
3087	HHEX	0.000339593	0.00147296
3091	HIF1A	7.44e-10	1.98e-08
3093	UBE2K	0.000464074	0.00191296
3096	HIVEP1	4.57e-05	0.000264186
3098	HK1	8.22e-06	6.01e-05
3101	HK3	3.63e-06	2.96e-05
3104	ZBTB48	1.89e-05	0.000123374
3108	HLA-DMA	6.29e-09	1.27e-07
3109	HLA-DMB	2.91e-08	4.7e-07
3111	HLA-DOA	0.000475204	0.00194994
3112	HLA-DOB	0.00154564	0.00528148
3113	HLA-DPA1	1.22e-06	1.16e-05
3115	HLA-DPB1	9.61e-07	9.45e-06
3119	HLA-DQB1	1.95e-05	0.000126347
3122	HLA-DRA	8.77e-06	6.36e-05
3123	HLA-DRB1	1.46e-05	9.9e-05
3128	HLA-DRB6	0.0010397	0.00379689
3133	HLA-E	8.3e-05	0.000444211
3141	HLCS	0.001746	0.00584346
3145	HMBS	8.06e-06	5.91e-05
3158	HMGCS2	5.91e-08	8.56e-07
3162	HMOX1	5.69e-07	5.95e-06
3176	HNMT	0.000632914	0.00249233
3178	HNRNPA1	0.000429844	0.00179336
3182	HNRNPAB	0.00290871	0.00898932
3184	HNRNPD	0.00264527	0.00831568
3187	HNRNPH1	1.1e-20	5.69e-18
3191	HNRNPL	1.6e-39	2.31e-35
3200	HOXA3	0.000903412	0.00336231
3203	HOXA6	0.000627742	0.00247712
3208	HPCA	0.00321974	0.00978108
3219	HOXB9	3.19e-06	2.65e-05
3221	HOXC4	1.78e-08	3.1e-07
3231	HOXD1	1.77e-11	7.96e-10
3234	HOXD8	1.47e-07	1.88e-06
3236	HOXD10	0.000782492	0.00297825
3248	HPGD	0.00278881	0.00868377
3257	HPS1	0.000543813	0.00219102
3265	HRAS	2.25e-09	5.25e-08
3269	HRH1	0.000595349	0.00236698
3290	HSD11B1	7.68e-06	5.68e-05
3292	HSD17B1	7.93e-08	1.1e-06
3294	HSD17B2	4.39e-05	0.000255791
3301	DNAJA1	0.00282524	0.00877641
3308	HSPA4	0.000860751	0.00322933
3309	HSPA5	1.54e-11	6.98e-10
3310	HSPA6	0.000323952	0.00141361
3313	HSPA9	0.000633212	0.00249282
3371	TNC	1.75e-05	0.000115248
3382	ICA1	0.0027777	0.00865663
3383	ICAM1	6.82e-11	2.51e-09
3384	ICAM2	0.000403953	0.00170503
3394	IRF8	1.67e-05	0.000111192
3397	ID1	1.06e-11	5.02e-10
3399	ID3	3.33e-07	3.78e-06
3400	ID4	0.00183905	0.00609977
3416	IDE	0.00276503	0.00862461
3418	IDH2	1.7e-05	0.000113258
3419	IDH3A	8.83e-09	1.7e-07
3428	IFI16	0.00245733	0.00780984
3430	IFI35	0.000486886	0.0019894
3431	SP110	0.000121477	0.000618427
3433	IFIT2	1.08e-06	1.05e-05
3437	IFIT3	1.25e-07	1.64e-06
3454	IFNAR1	0.000697348	0.00270187
3476	IGBP1	0.000186108	0.000889533
3480	IGF1R	0.00122881	0.00434187
3485	IGFBP2	0.000334465	0.00145334
3508	IGHMBP2	0.00130561	0.00457851
3516	RBPJ	3.05e-07	3.5e-06
3549	IHH	8.88e-09	1.71e-07
3553	IL1B	6.45e-08	9.22e-07
3557	IL1RN	1.62e-10	5.24e-09
3559	IL2RA	5.28e-06	4.09e-05
3560	IL2RB	1.43e-11	6.54e-10
3569	IL6	9.08e-09	1.74e-07
3570	IL6R	4.55e-07	4.95e-06
3576	CXCL8	1.2e-10	4.07e-09
3579	CXCR2	0.000721542	0.00278218
3586	IL10	0.000103121	0.000538841
3587	IL10RA	2.28e-06	1.99e-05
3592	IL12A	0.00323455	0.00981988
3594	IL12RB1	0.00120271	0.00426736
3595	IL12RB2	6.1e-05	0.000339564
3600	IL15	9.53e-11	3.34e-09
3601	IL15RA	1.01e-07	1.35e-06
3604	TNFRSF9	5.31e-08	7.86e-07
3606	IL18	2.02e-06	1.78e-05
3619	INCENP	1.6e-13	1.35e-11
3620	IDO1	6.04e-11	2.28e-09
3622	ING2	4.01e-10	1.14e-08
3627	CXCL10	1.43e-10	4.72e-09
3628	INPP1	1.89e-15	2.65e-13
3631	INPP4A	0.00046995	0.00193113
3633	INPP5B	0.000363232	0.00156004
3643	INSR	6.08e-12	3.17e-10
3646	EIF3E	0.00225622	0.00726496
3656	IRAK2	3.63e-05	0.000217879
3659	IRF1	1.48e-14	1.64e-12
3660	IRF2	2.78e-08	4.52e-07
3665	IRF7	3.87e-10	1.11e-08
3669	ISG20	1.28e-13	1.12e-11
3675	ITGA3	3.68e-05	0.000220732
3678	ITGA5	0.000891836	0.00332694
3680	ITGA9	1.44e-08	2.58e-07
3682	ITGAE	9.13e-06	6.58e-05
3683	ITGAL	2.32e-05	0.000147413
3684	ITGAM	1.37e-05	9.43e-05
3687	ITGAX	1.48e-07	1.88e-06
3689	ITGB2	6.23e-06	4.74e-05
3692	EIF6	2.16e-05	0.000138626
3702	ITK	1.21e-05	8.41e-05
3703	STT3A	1.03e-16	2.19e-14
3705	ITPK1	0.00237343	0.00757415
3706	ITPKA	6.73e-08	9.54e-07
3709	ITPR2	0.00104756	0.00381984
3712	IVD	1.28e-08	2.34e-07
3717	JAK2	1.18e-12	7.87e-11
3718	JAK3	0.000649984	0.00254916
3725	JUN	3.31e-09	7.26e-08
3732	CD82	2.31e-06	2.01e-05
3749	KCNC4	4.33e-05	0.000252857
3754	KCNF1	0.00242681	0.00772342
3755	KCNG1	0.00080487	0.00305386
3775	KCNK1	1.26e-11	5.79e-10
3781	KCNN2	1.98e-06	1.75e-05
3797	KIF3C	0.0017876	0.0059606
3799	KIF5B	2.96e-07	3.4e-06
3824	KLRD1	2.68e-13	2.09e-11
3831	KLC1	0.00124776	0.00440019
3832	KIF11	1.09e-05	7.71e-05
3839	KPNA3	2.79e-07	3.25e-06
3855	KRT7	0.00126308	0.00444555
3856	KRT8	1.09e-07	1.45e-06
3875	KRT18	7.5e-06	5.56e-05
3880	KRT19	2.53e-06	2.18e-05
3902	LAG3	1.96e-12	1.22e-10
3903	LAIR1	0.00032055	0.00140173
3911	LAMA5	0.000538668	0.00217217
3913	LAMB2	2.42e-05	0.000152952
3916	LAMP1	0.000268349	0.0012097
3925	STMN1	0.00011672	0.000597791
3927	LASP1	0.00127098	0.0044679
3932	LCK	8.35e-06	6.1e-05
3936	LCP1	0.00031711	0.00138879
3937	LCP2	4.38e-12	2.38e-10
3939	LDHA	5.46e-06	4.21e-05
3949	LDLR	0.00315919	0.00961736
3954	LETM1	1.53e-14	1.68e-12
3955	LFNG	0.000869497	0.00325453
3956	LGALS1	0.00312462	0.00953432
3978	LIG1	8.47e-06	6.17e-05
3985	LIMK2	0.000722706	0.00278444
3995	FADS3	1.84e-05	0.00012038
3996	LLGL1	0.000217043	0.00100863
3998	LMAN1	0.00246286	0.00782053
4001	LMNB1	0.000216278	0.0010069
4015	LOX	0.000741582	0.00284599
4023	LPL	4.49e-05	0.000260627
4026	LPP	0.00217933	0.00705826
4035	LRP1	0.000203741	0.000959783
4038	LRP4	0.00012389	0.000629159
4043	LRPAP1	1.61e-13	1.35e-11
4046	LSP1	0.000864992	0.00324187
4059	BCAM	0.00274561	0.00857883
4061	LY6E	1.12e-06	1.08e-05
4065	LY75	8.35e-09	1.62e-07
4067	LYN	5.41e-08	7.96e-07
4068	SH2D1A	0.000343939	0.00148958
4070	TACSTD2	0.000413087	0.00173345
4082	MARCKS	6.62e-06	5e-05
4084	MXD1	3.96e-05	0.000235248
4085	MAD2L1	0.000151651	0.00074475
4087	SMAD2	5.61e-11	2.15e-09
4088	SMAD3	0.00200785	0.00658109
4089	SMAD4	3.97e-11	1.59e-09
4091	SMAD6	1.63e-05	0.000108991
4093	SMAD9	0.000588142	0.00234284
4139	MARK1	0.000984551	0.00362046
4140	MARK3	0.000450636	0.00186984
4143	MAT1A	0.000100182	0.000525322
4149	MAX	1.33e-10	4.43e-09
4152	MBD1	6.29e-14	5.88e-12
4166	CHST6	1.19e-05	8.3e-05
4170	MCL1	0.00284014	0.00881701
4171	MCM2	4.71e-07	5.09e-06
4172	MCM3	0.00183342	0.00609552
4173	MCM4	0.000117426	0.000600984
4174	MCM5	2.31e-13	1.83e-11
4175	MCM6	5.92e-09	1.2e-07
4179	CD46	1.58e-08	2.8e-07
4189	DNAJB9	0.000568565	0.00227615
4193	MDM2	3.34e-08	5.26e-07
4199	ME1	0.00137695	0.00478685
4200	ME2	9.36e-08	1.27e-06
4205	MEF2A	6.74e-08	9.54e-07
4210	MEFV	2.81e-05	0.000173991
4212	MEIS2	0.00176647	0.0058983
4216	MAP3K4	2.84e-06	2.41e-05
4218	RAB8A	1.31e-12	8.68e-11
4221	MEN1	0.000922372	0.00342406
4224	MEP1A	0.000162029	0.00078689
4232	MEST	6.18e-05	0.00034337
4236	MFAP1	1.68e-13	1.39e-11
4238	MFAP3	0.00110946	0.00399437
4245	MGAT1	4.48e-05	0.000260331
4247	MGAT2	1e-05	7.15e-05
4248	MGAT3	0.0007499	0.0028716
4253	CTAGE5	0.000460112	0.00190043
4277	MICB	1.26e-09	3.18e-08
4282	MIF	3.31e-05	0.000201401
4283	CXCL9	2.54e-10	7.58e-09
4288	MKI67	0.000188546	0.000898454
4292	MLH1	4.61e-23	3.33e-20
4293	MAP3K9	9.74e-09	1.84e-07
4297	KMT2A	0.00104148	0.00380079
4312	MMP1	1.63e-10	5.25e-09
4314	MMP3	1.71e-08	3e-07
4316	MMP7	8.47e-07	8.44e-06
4318	MMP9	2.1e-07	2.54e-06
4319	MMP10	0.000948318	0.00350865
4321	MMP12	2e-10	6.21e-09
4324	MMP15	0.00058291	0.00232456
4332	MNDA	7.19e-07	7.35e-06
4337	MOCS1	0.00121492	0.00430118
4338	MOCS2	0.000789787	0.00300364
4343	MOV10	0.000216808	0.00100787
4345	CD200	0.00103989	0.00379689
4351	MPI	6.2e-12	3.22e-10
4356	MPP3	0.000108024	0.000560811
4360	MRC1	9.38e-05	0.000494527
4361	MRE11A	5.79e-09	1.18e-07
4435	CITED1	2.94e-08	4.73e-07
4437	MSH3	1.75e-08	3.05e-07
4440	MSI1	0.000551394	0.00221746
4478	MSN	0.000161195	0.00078442
4481	MSR1	0.000222273	0.00102831
4482	MSRA	0.000105055	0.000547166
4485	MST1	3.18e-05	0.000194656
4486	MST1R	6.41e-06	4.85e-05
4488	MSX2	1.62e-06	1.47e-05
4493	MT1E	5.91e-11	2.24e-09
4494	MT1F	5.36e-08	7.91e-07
4495	MT1G	2.86e-08	4.63e-07
4496	MT1H	5.1e-11	1.98e-09
4499	MT1M	2.3e-05	0.000146083
4501	MT1X	5.67e-14	5.39e-12
4502	MT2A	2.74e-14	2.86e-12
4507	MTAP	1.01e-06	9.91e-06
4520	MTF1	8.2e-05	0.000439632
4524	MTHFR	0.00267009	0.00838459
4542	MYO1F	4.19e-05	0.000245975
4580	MTX1	1.59e-06	1.45e-05
4582	MUC1	0.000442348	0.00183915
4588	MUC6	0.000864306	0.00324048
4591	TRIM37	9.27e-07	9.16e-06
4599	MX1	0.00163129	0.00553129
4628	MYH10	0.00182664	0.00607813
4636	MYL5	0.000621865	0.00245618
4643	MYO1E	2.82e-05	0.000174822
4644	MYO5A	1.31e-05	9.06e-05
4646	MYO6	0.00218079	0.00706141
4647	MYO7A	0.000488926	0.00199492
4664	NAB1	0.00112109	0.00402722
4668	NAGA	7.35e-08	1.03e-06
4677	NARS	1.22e-07	1.61e-06
4678	NASP	2.94e-07	3.38e-06
4680	CEACAM6	4.7e-05	0.000270958
4682	NUBP1	3.78e-05	0.000225787
4684	NCAM1	0.00124675	0.00439772
4685	NCAM2	0.00140884	0.00487893
4688	NCF2	8.96e-09	1.72e-07
4691	NCL	0.000212294	0.000992309
4697	NDUFA4	1.2e-05	8.38e-05
4700	NDUFA6	6.91e-06	5.18e-05
4704	NDUFA9	2.44e-08	4.03e-07
4706	NDUFAB1	0.000839238	0.00315846
4710	NDUFB4	1.28e-05	8.87e-05
4714	NDUFB8	3.72e-05	0.000222556
4716	NDUFB10	0.000286227	0.00127371
4717	NDUFC1	7.46e-06	5.54e-05
4722	NDUFS3	3.62e-06	2.96e-05
4729	NDUFV2	3.48e-08	5.47e-07
4750	NEK1	0.000328974	0.00143206
4751	NEK2	0.00106743	0.00387592
4752	NEK3	4.21e-10	1.19e-08
4758	NEU1	0.000386959	0.00164387
4771	NF2	2.09e-06	1.84e-05
4772	NFATC1	1.15e-07	1.51e-06
4778	NFE2	0.000672757	0.00262277
4782	NFIC	8.57e-07	8.53e-06
4783	NFIL3	0.00302919	0.00929801
4790	NFKB1	1.65e-07	2.07e-06
4791	NFKB2	9.3e-06	6.69e-05
4792	NFKBIA	0.000498992	0.00202995
4794	NFKBIE	3.02e-05	0.000185629
4798	NFRKB	1.77e-05	0.00011674
4802	NFYC	0.00020824	0.00097715
4804	NGFR	0.000195666	0.000926877
4814	NINJ1	7.94e-05	0.00042713
4818	NKG7	5.19e-11	2.01e-09
4824	NKX3-1	2.21e-08	3.69e-07
4826	NNAT	0.000347963	0.00150475
4832	NME3	2.84e-06	2.41e-05
4835	NQO2	2.44e-09	5.65e-08
4838	NODAL	0.0010053	0.00368728
4848	CNOT2	0.000744693	0.00285696
4849	CNOT3	0.000284288	0.0012675
4853	NOTCH2	0.0022931	0.00736905
4860	PNP	4.24e-05	0.000248749
4864	NPC1	1.05e-06	1.02e-05
4891	SLC11A2	0.000199905	0.000943556
4900	NRGN	2.32e-08	3.84e-07
4902	NRTN	4.52e-06	3.58e-05
4905	NSF	0.0010667	0.00387423
4907	NT5E	0.00218981	0.00708586
4915	NTRK2	0.000213646	0.000997013
4925	NUCB2	1.79e-15	2.61e-13
4928	NUP98	1.47e-05	9.94e-05
4929	NR4A2	3.62e-05	0.000217414
4935	GPR143	3.68e-08	5.73e-07
4939	OAS2	1.19e-05	8.34e-05
4940	OAS3	0.00220824	0.0071391
4946	OAZ1	2.82e-07	3.27e-06
4947	OAZ2	0.00164394	0.00556114
4952	OCRL	3.32e-06	2.75e-05
4957	ODF2	0.00113265	0.00405766
4973	OLR1	0.00309652	0.00945647
4998	ORC1	9.63e-09	1.83e-07
5000	ORC4	0.000216495	0.00100738
5007	OSBP	0.000156465	0.00076579
5008	OSM	0.000464039	0.00191296
5018	OXA1L	1.69e-06	1.53e-05
5019	OXCT1	7.83e-08	1.09e-06
5027	P2RX7	1.96e-07	2.4e-06
5028	P2RY1	4.03e-09	8.6e-08
5031	P2RY6	4.53e-06	3.58e-05
5033	P4HA1	2.09e-06	1.83e-05
5034	P4HB	1.19e-06	1.13e-05
5036	PA2G4	0.00111646	0.0040148
5042	PABPC3	0.00132796	0.0046445
5048	PAFAH1B1	0.000490737	0.00200174
5049	PAFAH1B2	2.01e-09	4.78e-08
5069	PAPPA	0.000708217	0.00273738
5071	PARK2	0.000468503	0.00192628
5083	PAX9	0.000138865	0.000690408
5087	PBX1	1.37e-13	1.18e-11
5093	PCBP1	0.00140516	0.00486971
5096	PCCB	8.03e-07	8.09e-06
5104	SERPINA5	0.00160655	0.00545509
5116	PCNT	4.33e-11	1.72e-09
5122	PCSK1	0.000208224	0.00097715
5127	CDK16	0.00218675	0.00707914
5129	CDK18	3.96e-05	0.000235289
5130	PCYT1A	0.000167796	0.000810934
5140	PDE3B	3.72e-05	0.000222556
5142	PDE4B	0.00127945	0.00449548
5144	PDE4D	0.000147973	0.000729416
5145	PDE6A	0.000249686	0.00113764
5154	PDGFA	7.86e-05	0.000423321
5162	PDHB	0.00211378	0.00687371
5165	PDK3	4.43e-05	0.00025793
5169	ENPP3	1.27e-06	1.2e-05
5175	PECAM1	0.000120203	0.000613196
5189	PEX1	0.00257762	0.00812421
5194	PEX13	0.00269815	0.00845984
5195	PEX14	7.12e-05	0.000388417
5198	PFAS	9.41e-10	2.45e-08
5203	PFDN4	1.98e-07	2.42e-06
5209	PFKFB3	5.71e-09	1.17e-07
5210	PFKFB4	4.66e-07	5.05e-06
5214	PFKP	4.54e-07	4.95e-06
5216	PFN1	6.65e-15	8.35e-13
5223	PGAM1	5.29e-12	2.82e-10
5226	PGD	6.52e-05	0.000359927
5238	PGM3	1.88e-07	2.32e-06
5243	ABCB1	2.87e-06	2.42e-05
5244	ABCB4	0.00025595	0.00116259
5250	SLC25A3	9.19e-05	0.000485852
5257	PHKB	0.000271263	0.00122018
5260	PHKG1	6.39e-05	0.000354019
5264	PHYH	1.13e-11	5.26e-10
5266	PI3	0.000492728	0.00200816
5268	SERPINB5	0.000592227	0.00235651
5270	SERPINE2	0.000104499	0.000545451
5271	SERPINB8	1.9e-09	4.56e-08
5272	SERPINB9	2.87e-09	6.52e-08
5277	PIGA	0.0030162	0.00926209
5279	PIGC	8.11e-05	0.000434862
5283	PIGH	1.36e-05	9.34e-05
5284	PIGR	0.00249192	0.00789719
5290	PIK3CA	0.000214442	0.000999761
5293	PIK3CD	0.00184813	0.00612709
5295	PIK3R1	8.51e-06	6.2e-05
5297	PI4KA	0.00121311	0.00429644
5303	PIN4	0.000717022	0.00276771
5306	PITPNA	4.61e-05	0.000266363
5311	PKD2	0.000464869	0.00191515
5315	PKM	3.02e-09	6.8e-08
5316	PKNOX1	3.26e-09	7.21e-08
5317	PKP1	0.000979624	0.00360418
5320	PLA2G2A	6.89e-10	1.85e-08
5324	PLAG1	0.00111059	0.00399745
5325	PLAGL1	5.91e-05	0.000330942
5326	PLAGL2	1.93e-05	0.000125162
5328	PLAU	0.000193237	0.000918082
5329	PLAUR	5.91e-11	2.24e-09
5331	PLCB3	0.000301461	0.00133074
5332	PLCB4	1.99e-13	1.6e-11
5335	PLCG1	2.43e-07	2.9e-06
5341	PLEK	6.2e-11	2.32e-09
5345	SERPINF2	0.00206796	0.00675053
5347	PLK1	3.57e-07	4.02e-06
5348	FXYD1	0.000374487	0.00160361
5351	PLOD1	1.69e-11	7.64e-10
5356	PLRG1	0.00129075	0.00453078
5364	PLXNB1	2.13e-06	1.87e-05
5366	PMAIP1	0.000175144	0.000842371
5371	PML	3.28e-10	9.69e-09
5376	PMP22	0.00065136	0.00255383
5382	PMS2P4	3.43e-05	0.000208023
5387	PMS2P3	7.58e-06	5.62e-05
5393	EXOSC9	8.86e-11	3.14e-09
5412	UBL3	2.45e-05	0.000154236
5420	PODXL	1.26e-08	2.31e-07
5426	POLE	0.000111761	0.000578133
5427	POLE2	5.21e-05	0.00029671
5430	POLR2A	9.23e-10	2.41e-08
5431	POLR2B	0.000448804	0.00186331
5434	POLR2E	0.000664234	0.00259726
5437	POLR2H	8.91e-07	8.83e-06
5439	POLR2J	3.66e-10	1.06e-08
5441	POLR2L	1.41e-12	9.2e-11
5462	POU5F1B	3.6e-09	7.8e-08
5468	PPARG	1.7e-06	1.54e-05
5478	PPIA	0.0010772	0.00390646
5479	PPIB	8.84e-24	7.51e-21
5481	PPID	3.98e-05	0.000235977
5496	PPM1G	1.26e-07	1.65e-06
5499	PPP1CA	9.25e-06	6.66e-05
5500	PPP1CB	1.03e-05	7.31e-05
5504	PPP1R2	8e-05	0.000429743
5509	PPP1R3D	0.000270882	0.00121922
5511	PPP1R8	1.75e-07	2.18e-06
5519	PPP2R1B	7.39e-06	5.5e-05
5522	PPP2R2C	1.98e-05	0.000128228
5530	PPP3CA	1.71e-05	0.000113616
5533	PPP3CC	7.22e-06	5.39e-05
5534	PPP3R1	5.14e-21	2.75e-18
5551	PRF1	5.6e-09	1.15e-07
5552	SRGN	5.13e-07	5.48e-06
5558	PRIM2	0.000199975	0.000943581
5564	PRKAB1	0.00177411	0.00591971
5567	PRKACB	4.03e-06	3.25e-05
5576	PRKAR2A	9.68e-08	1.3e-06
5577	PRKAR2B	5.96e-05	0.000333186
5579	PRKCB	0.00122215	0.00432254
5583	PRKCH	0.00263975	0.00830014
5586	PKN2	0.00312659	0.00953686
5590	PRKCZ	0.00246087	0.00781844
5592	PRKG1	0.000323717	0.00141301
5594	MAPK1	9.17e-08	1.25e-06
5597	MAPK6	4.54e-07	4.95e-06
5599	MAPK8	1.83e-05	0.00011991
5604	MAP2K1	3.01e-12	1.76e-10
5608	MAP2K6	2.31e-05	0.000146778
5611	DNAJC3	1.21e-05	8.44e-05
5613	PRKX	7.69e-08	1.07e-06
5618	PRLR	8.87e-05	0.000470291
5624	PROC	0.000387613	0.00164616
5629	PROX1	2.84e-08	4.6e-07
5636	PRPSAP2	7.09e-11	2.59e-09
5641	LGMN	0.000105341	0.000548455
5682	PSMA1	0.000188325	0.000897698
5684	PSMA3	0.00272832	0.00853528
5685	PSMA4	2.78e-07	3.24e-06
5686	PSMA5	1.21e-05	8.42e-05
5688	PSMA7	0.000235453	0.00108003
5689	PSMB1	3.5e-08	5.49e-07
5690	PSMB2	3.41e-06	2.81e-05
5693	PSMB5	4.68e-06	3.68e-05
5694	PSMB6	6.94e-17	1.54e-14
5698	PSMB9	1.46e-05	9.9e-05
5699	PSMB10	1.62e-05	0.000108535
5700	PSMC1	2.85e-07	3.29e-06
5704	PSMC4	1.86e-07	2.3e-06
5706	PSMC6	0.000653593	0.0025605
5707	PSMD1	1.35e-07	1.74e-06
5708	PSMD2	1.11e-08	2.06e-07
5711	PSMD5	0.000336517	0.00146094
5715	PSMD9	3.49e-12	1.99e-10
5719	PSMD13	2.55e-05	0.00015962
5720	PSME1	7.13e-10	1.91e-08
5724	PTAFR	6.41e-06	4.85e-05
5727	PTCH1	4.51e-07	4.93e-06
5728	PTEN	0.000164668	0.000798098
5731	PTGER1	0.00157279	0.00535936
5738	PTGFRN	7.74e-06	5.71e-05
5743	PTGS2	6.71e-06	5.06e-05
5768	QSOX1	0.0023436	0.00750284
5771	PTPN2	6.05e-05	0.000337399
5782	PTPN12	1.07e-05	7.54e-05
5787	PTPRB	0.00027282	0.00122615
5788	PTPRC	1.22e-05	8.5e-05
5789	PTPRD	1.7e-05	0.000113082
5791	PTPRE	2.26e-12	1.36e-10
5792	PTPRF	5.78e-05	0.000324399
5796	PTPRK	6.04e-06	4.61e-05
5800	PTPRO	2.27e-10	6.96e-09
5801	PTPRR	9.09e-09	1.74e-07
5813	PURA	1.12e-08	2.08e-07
5814	PURB	0.00108694	0.0039339
5819	PVRL2	0.000433771	0.00180765
5826	ABCD4	2.24e-07	2.68e-06
5829	PXN	0.000308697	0.00135812
5831	PYCR1	0.00108923	0.00393626
5832	ALDH18A1	0.0031129	0.00950246
5860	QDPR	6.89e-06	5.18e-05
5863	RGL2	2.1e-05	0.000135391
5864	RAB3A	0.000494776	0.00201423
5865	RAB3B	0.000708867	0.00273916
5873	RAB27A	4.66e-06	3.66e-05
5874	RAB27B	6.54e-09	1.31e-07
5875	RABGGTA	2.52e-07	2.98e-06
5880	RAC2	0.000425622	0.00177985
5883	RAD9A	1.08e-09	2.77e-08
5888	RAD51	3.13e-08	4.98e-07
5889	RAD51C	0.000989436	0.0036375
5893	RAD52	0.000151993	0.000746178
5902	RANBP1	0.00010124	0.000529968
5905	RANGAP1	0.000356245	0.00153551
5908	RAP1B	0.00104982	0.00382445
5910	RAP1GDS1	0.000210495	0.000984552
5911	RAP2A	9.24e-08	1.25e-06
5912	RAP2B	2.41e-08	3.97e-07
5914	RARA	0.000858397	0.00322133
5918	RARRES1	0.000248169	0.00113216
5920	RARRES3	9.59e-11	3.36e-09
5924	RASGRF2	0.000615682	0.00243509
5928	RBBP4	0.000214057	0.000998609
5939	RBMS2	3.46e-05	0.000209407
5947	RBP1	1.29e-06	1.22e-05
5948	RBP2	2.7e-06	2.3e-05
5950	RBP4	0.00288187	0.00892165
5959	RDH5	6.37e-07	6.59e-06
5971	RELB	0.000352341	0.0015214
5972	REN	0.00316884	0.00964267
5977	DPF2	2.63e-05	0.000164136
5981	RFC1	0.000116328	0.000596628
5982	RFC2	7.38e-05	0.000401203
5984	RFC4	0.00226084	0.0072782
5985	RFC5	0.00162717	0.00551994
5993	RFX5	0.000292772	0.00129794
5996	RGS1	0.0031826	0.00968046
5997	RGS2	0.000133064	0.000667073
5998	RGS3	0.00114331	0.00408772
6001	RGS10	3.28e-07	3.73e-06
6009	RHEB	1.24e-05	8.6e-05
6019	RLN2	0.000597485	0.00237417
6046	BRD2	3.95e-06	3.2e-05
6047	RNF4	0.000134894	0.000674933
6049	RNF6	0.000812365	0.00307414
6051	RNPEP	3.39e-05	0.00020599
6092	ROBO2	4.19e-09	8.92e-08
6117	RPA1	7.39e-09	1.46e-07
6118	RPA2	2.84e-06	2.41e-05
6138	RPL15	0.000691387	0.00268237
6146	RPL22	1.6e-05	0.00010685
6156	RPL30	1.89e-05	0.000123232
6166	RPL36AL	1.1e-09	2.82e-08
6170	RPL39	0.00191759	0.00632399
6171	RPL41	9.99e-05	0.000523874
6184	RPN1	2.99e-13	2.28e-11
6195	RPS6KA1	1.07e-06	1.04e-05
6197	RPS6KA3	0.000747229	0.00286365
6227	RPS21	0.000698853	0.00270553
6235	RPS29	6.36e-10	1.72e-08
6241	RRM2	4.97e-07	5.34e-06
6251	RSU1	3.9e-05	0.00023171
6279	S100A8	3.88e-09	8.32e-08
6281	S100A10	0.000119212	0.000608829
6293	VPS52	0.00164858	0.00557425
6300	MAPK12	0.00243541	0.00774869
6301	SARS	0.00104912	0.00382344
6302	TSPAN31	2.98e-13	2.28e-11
6303	SAT1	0.00168041	0.00566462
6304	SATB1	1.45e-07	1.86e-06
6319	SCD	0.00112608	0.00404049
6328	SCN3A	0.000603073	0.00239505
6334	SCN8A	3.49e-05	0.000211143
6337	SCNN1A	0.00293279	0.00905405
6341	SCO1	6.93e-09	1.38e-07
6345	SRL	0.00183614	0.0060976
6347	CCL2	0.000126978	0.000643037
6351	CCL4	6.39e-12	3.28e-10
6352	CCL5	1.11e-08	2.06e-07
6355	CCL8	1.99e-12	1.24e-10
6362	CCL18	1.02e-08	1.92e-07
6367	CCL22	0.00278419	0.00867312
6369	CCL24	6.92e-08	9.76e-07
6372	CXCL6	0.000468082	0.00192509
6373	CXCL11	1.85e-05	0.000121313
6374	CXCL5	3.13e-07	3.57e-06
6376	CX3CL1	0.00110898	0.00399366
6389	SDHA	1.6e-08	2.83e-07
6390	SDHB	3.45e-06	2.84e-05
6396	SEC13	1.15e-11	5.36e-10
6397	SEC14L1	3.79e-07	4.21e-06
6398	SECTM1	4.58e-16	8.02e-14
6401	SELE	0.000226841	0.00104743
6402	SELL	6.06e-08	8.75e-07
6416	MAP2K4	1.16e-07	1.53e-06
6418	SET	2.06e-16	3.91e-14
6419	SETMAR	0.000159051	0.000775845
6421	SFPQ	0.00171127	0.00574854
6429	SRSF4	0.000274805	0.00123304
6431	SRSF6	1.3e-23	1.04e-20
6434	TRA2B	0.000294211	0.00130391
6443	SGCB	4.34e-08	6.61e-07
6451	SH3BGRL	3.25e-06	2.69e-05
6452	SH3BP2	1.46e-14	1.63e-12
6472	SHMT2	6.46e-13	4.64e-11
6487	ST3GAL3	0.00268505	0.00842607
6491	STIL	6.54e-09	1.31e-07
6498	SKIL	1.62e-07	2.04e-06
6502	SKP2	6.38e-06	4.84e-05
6503	SLA	6.15e-07	6.38e-06
6505	SLC1A1	8.8e-14	7.9e-12
6507	SLC1A3	7.42e-05	0.000403058
6512	SLC1A7	6.32e-08	9.05e-07
6515	SLC2A3	8.44e-05	0.000450889
6518	SLC2A5	2.95e-08	4.75e-07
6519	SLC3A1	2.39e-06	2.07e-05
6533	SLC6A6	3.57e-08	5.57e-07
6545	SLC7A4	0.00096097	0.00354521
6548	SLC9A1	8.98e-08	1.23e-06
6556	SLC11A1	5.11e-05	0.000292351
6576	SLC25A1	3.38e-05	0.000205188
6581	SLC22A3	2.03e-08	3.46e-07
6583	SLC22A4	0.0027229	0.0085208
6585	SLIT1	0.00271783	0.00850676
6591	SNAI2	0.000906433	0.00337095
6610	SMPD2	0.000149622	0.000736536
6611	SMS	0.00125985	0.00443851
6612	SUMO3	0.00274695	0.00857932
6614	SIGLEC1	0.000437086	0.00181989
6617	SNAPC1	7.39e-05	0.000401771
6621	SNAPC4	0.00166593	0.00562501
6624	FSCN1	1.15e-05	8.05e-05
6626	SNRPA	0.000630501	0.00248418
6632	SNRPD1	1.89e-06	1.68e-05
6634	SNRPD3	0.00108797	0.00393485
6641	SNTB1	1.82e-05	0.000119697
6642	SNX1	0.000551603	0.00221746
6647	SOD1	2e-05	0.00012938
6648	SOD2	5.37e-13	3.94e-11
6651	SON	9.57e-05	0.000503874
6652	SORD	0.00151922	0.00520381
6659	SOX4	2.17e-05	0.000139233
6668	SP2	7.61e-06	5.64e-05
6672	SP100	3.12e-05	0.000191273
6676	SPAG4	0.00157901	0.00537546
6690	SPINK1	8.97e-08	1.23e-06
6696	SPP1	1.13e-09	2.89e-08
6711	SPTBN1	7.02e-08	9.87e-07
6713	SQLE	0.0015931	0.00541834
6720	SREBF1	2.23e-16	4.18e-14
6723	SRM	0.00125595	0.00442691
6728	SRP19	1.55e-08	2.76e-07
6729	SRP54	0.000937344	0.00347161
6730	SRP68	6.8e-10	1.84e-08
6731	SRP72	3.45e-05	0.000208851
6737	TRIM21	3.35e-06	2.77e-05
6744	SSFA2	9.39e-06	6.75e-05
6745	SSR1	8.93e-13	6.17e-11
6747	SSR3	5.44e-22	3.58e-19
6749	SSRP1	1.71e-05	0.000113497
6751	SSTR1	0.0010659	0.00387327
6772	STAT1	4.53e-08	6.88e-07
6773	STAT2	4.64e-13	3.44e-11
6774	STAT3	0.000132974	0.000667073
6775	STAT4	6.96e-10	1.86e-08
6776	STAT5A	0.0030619	0.00937451
6777	STAT5B	2.74e-05	0.000170354
6780	STAU1	3.73e-07	4.16e-06
6781	STC1	1.32e-07	1.72e-06
6782	HSPA13	1.05e-06	1.02e-05
6787	NEK4	0.00302851	0.0092979
6789	STK4	0.00061309	0.00242683
6795	AURKC	0.0011729	0.00418009
6799	SULT1A2	0.00256185	0.00807981
6811	STX5	2.92e-07	3.36e-06
6815	STYX	1.5e-06	1.38e-05
6820	SULT2B1	0.000695113	0.00269394
6827	SUPT4H1	6.86e-06	5.16e-05
6832	SUPV3L1	2.68e-08	4.38e-07
6836	SURF4	3.07e-07	3.51e-06
6844	VAMP2	0.00103694	0.00378804
6850	SYK	3.88e-08	5.99e-07
6856	SYPL1	0.00122826	0.00434099
6857	SYT1	0.000212644	0.000993299
6868	ADAM17	2.56e-09	5.86e-08
6874	TAF4	2.41e-06	2.09e-05
6875	TAF4B	0.000470112	0.00193124
6877	TAF5	2.99e-11	1.23e-09
6879	TAF7	0.000625524	0.00246996
6884	TAF13	3.91e-16	7.07e-14
6890	TAP1	3.39e-08	5.32e-07
6891	TAP2	2.16e-07	2.6e-06
6892	TAPBP	0.00254557	0.00804076
6894	TARBP1	6.9e-07	7.07e-06
6895	TARBP2	0.00048684	0.0019894
6907	TBL1X	0.000394755	0.00167158
6908	TBP	0.000110855	0.00057427
6924	TCEB3	0.000116542	0.000597301
6928	HNF1B	0.000244102	0.00111607
6932	TCF7	1.65e-16	3.17e-14
6936	GCFC2	0.0025259	0.00799085
6941	TCF19	0.000380879	0.00162455
6944	VPS72	0.000771742	0.00294432
6948	TCN2	0.000246612	0.00112576
6996	TDG	0.000137431	0.000684455
7001	PRDX2	0.000805557	0.00305544
7003	TEAD1	0.00239588	0.00763636
7004	TEAD4	0.00090244	0.00336043
7006	TEC	0.000113138	0.000584207
7008	TEF	0.00169104	0.0056978
7014	TERF2	8.54e-05	0.000454971
7020	TFAP2A	2.36e-10	7.19e-09
7027	TFDP1	1.41e-10	4.66e-09
7032	TFF2	0.00023557	0.00108012
7035	TFPI	0.0018592	0.00615672
7038	TG	2.19e-12	1.33e-10
7040	TGFB1	0.000314266	0.001378
7045	TGFBI	1.12e-16	2.35e-14
7048	TGFBR2	1.39e-16	2.72e-14
7056	THBD	0.00173772	0.0058198
7062	TCHH	0.00227758	0.00732556
7064	THOP1	8.04e-06	5.9e-05
7073	TIAL1	4.02e-05	0.000237372
7074	TIAM1	1.86e-07	2.3e-06
7076	TIMP1	0.000110937	0.000574489
7082	TJP1	0.000953211	0.00352015
7083	TK1	1.3e-08	2.38e-07
7089	TLE2	5.48e-05	0.000309661
7090	TLE3	6.5e-12	3.33e-10
7096	TLR1	3.03e-05	0.000186044
7097	TLR2	4.15e-06	3.33e-05
7098	TLR3	6.85e-08	9.67e-07
7099	TLR4	4.08e-05	0.000240506
7105	TSPAN6	1.72e-12	1.1e-10
7106	TSPAN4	0.00219598	0.00710424
7125	TNNC2	1.33e-06	1.25e-05
7127	TNFAIP2	0.000177191	0.00085193
7130	TNFAIP6	1.95e-08	3.35e-07
7138	TNNT1	7.53e-11	2.73e-09
7156	TOP3A	0.00028389	0.00126672
7157	TP53	1.73e-05	0.000114149
7162	TPBG	3.11e-06	2.59e-05
7167	TPI1	2.18e-07	2.61e-06
7170	TPM3	7.36e-06	5.48e-05
7172	TPMT	3.89e-06	3.15e-05
7182	NR2C2	0.000118909	0.000607709
7184	HSP90B1	2.03e-06	1.79e-05
7185	TRAF1	0.00061907	0.00244782
7187	TRAF3	8.31e-12	4.07e-10
7188	TRAF5	7.39e-09	1.46e-07
7259	TSPYL1	0.000326476	0.00142247
7262	PHLDA2	0.000276638	0.00123972
7272	TTK	0.00169934	0.00571909
7280	TUBB2A	2e-05	0.00012943
7283	TUBG1	1.47e-05	9.96e-05
7284	TUFM	7.2e-05	0.000392582
7286	TUFT1	1.79e-05	0.000117544
7289	TULP3	0.000277261	0.00124162
7293	TNFRSF4	1.19e-06	1.13e-05
7296	TXNRD1	1.72e-05	0.000113748
7297	TYK2	0.00309142	0.00944688
7298	TYMS	1.74e-15	2.57e-13
7305	TYROBP	4.61e-05	0.000266575
7314	UBB	6.32e-14	5.88e-12
7317	UBA1	0.00252983	0.00800153
7326	UBE2G1	4.59e-11	1.8e-09
7332	UBE2L3	0.000166431	0.00080556
7347	UCHL3	6.29e-08	9.02e-07
7353	UFD1L	1.3e-09	3.26e-08
7368	UGT8	0.000168743	0.00081511
7378	UPP1	1.03e-11	4.9e-10
7380	UPK3A	0.000156867	0.000767418
7384	UQCRC1	1.48e-07	1.89e-06
7386	UQCRFS1	0.00196227	0.00644044
7389	UROD	1.49e-07	1.89e-06
7390	UROS	0.000228908	0.00105529
7391	USF1	2.63e-23	2e-20
7414	VCL	0.000885615	0.0033063
7417	VDAC2	9.55e-10	2.48e-08
7419	VDAC3	0.000234874	0.00107832
7425	VGF	0.000585767	0.00233402
7429	VIL1	1.02e-06	9.94e-06
7430	EZR	0.000504533	0.00204876
7444	VRK2	0.000779463	0.00296829
7450	VWF	0.000259197	0.00117505
7453	WARS	1.26e-16	2.52e-14
7456	WIPF1	0.000353481	0.00152584
7462	LAT2	0.00227369	0.00731631
7468	WHSC1	6.12e-11	2.3e-09
7477	WNT7B	0.000901932	0.0033594
7481	WNT11	9.97e-08	1.34e-06
7485	WRB	4.85e-06	3.79e-05
7508	XPC	0.00113101	0.00405379
7511	XPNPEP1	9.05e-17	1.95e-14
7512	XPNPEP2	0.00112774	0.00404408
7516	XRCC2	9.05e-10	2.37e-08
7520	XRCC5	6.37e-07	6.59e-06
7525	YES1	0.000897287	0.00334581
7529	YWHAB	1.01e-05	7.17e-05
7531	YWHAE	1.19e-08	2.2e-07
7533	YWHAH	7.57e-17	1.66e-14
7541	ZBTB14	0.00189412	0.0062553
7543	ZFX	6.66e-08	9.45e-07
7554	ZNF8	5.05e-07	5.41e-06
7559	ZNF12	5.41e-11	2.09e-09
7567	ZNF19	5.66e-07	5.93e-06
7569	ZNF182	1.92e-05	0.000124851
7582	ZNF33B	0.00253482	0.00801555
7584	ZNF35	2.66e-05	0.000165994
7586	ZKSCAN1	5.61e-07	5.9e-06
7594	ZNF43	0.00159847	0.00543022
7597	ZBTB25	3.99e-06	3.22e-05
7644	ZNF91	0.000283164	0.00126441
7700	ZNF141	7.47e-05	0.000405164
7701	ZNF142	1.13e-06	1.09e-05
7707	ZNF148	8.24e-08	1.13e-06
7711	ZNF155	0.00140572	0.00487046
7716	VEZF1	0.00240922	0.0076721
7718	ZNF165	2.77e-11	1.15e-09
7726	TRIM26	7.75e-05	0.000418999
7737	RNF113A	3.01e-06	2.53e-05
7738	ZNF184	0.000218558	0.00101404
7743	ZNF189	0.00047721	0.00195565
7750	ZMYM2	2.9e-09	6.58e-08
7752	ZNF200	1.94e-05	0.000126185
7760	ZNF213	0.000198248	0.000936961
7761	ZNF214	0.00157027	0.00535329
7762	ZNF215	0.0010546	0.00383898
7764	ZNF217	0.000185639	0.000888409
7766	ZNF223	0.00293254	0.00905405
7775	ZNF232	9.82e-15	1.16e-12
7776	ZNF236	5.1e-08	7.59e-07
7780	SLC30A2	7.34e-09	1.45e-07
7786	MAP3K12	1.82e-15	2.63e-13
7804	LRP8	0.00139476	0.00484061
7805	LAPTM5	4.44e-06	3.52e-05
7818	DAP3	0.000123298	0.000626376
7832	BTG2	8.53e-06	6.21e-05
7837	PXDN	0.000350938	0.00151625
7841	MOGS	9.29e-06	6.68e-05
7850	IL1R2	6.82e-05	0.000374319
7852	CXCR4	1.42e-05	9.69e-05
7855	FZD5	0.000338855	0.0014702
7867	MAPKAPK3	0.00124055	0.00437907
7873	MANF	6.78e-16	1.14e-13
7874	USP7	2.35e-08	3.89e-07
7884	SLBP	2.57e-09	5.89e-08
7903	ST8SIA4	1.75e-08	3.05e-07
7905	REEP5	0.000381729	0.00162595
7922	SLC39A7	0.000302076	0.00133223
7940	LST1	0.000422189	0.00176805
7941	PLA2G7	1.22e-06	1.16e-05
7978	MTERF1	9.96e-06	7.11e-05
7979	SHFM1	0.000362003	0.0015561
7993	UBXN8	4.65e-07	5.05e-06
7994	KAT6A	0.000952356	0.00351909
8019	BRD3	0.0003184	0.00139359
8027	STAM	0.00247166	0.00783815
8036	SHOC2	0.000236306	0.00108229
8038	ADAM12	0.00163439	0.00553718
8050	PDHX	1.25e-08	2.29e-07
8061	FOSL1	0.00015505	0.00075989
8099	CDK2AP1	4.39e-06	3.49e-05
8100	IFT88	2.66e-07	3.12e-06
8125	ANP32A	0.000806589	0.00305708
8139	GAN	2e-05	0.000129468
8148	TAF15	7.58e-06	5.62e-05
8153	RND2	0.000197532	0.000934185
8161	COIL	0.00133171	0.00465423
8165	AKAP1	3.25e-09	7.2e-08
8175	SF3A2	0.000537526	0.00216872
8189	SYMPK	2.04e-07	2.49e-06
8192	CLPP	8.51e-05	0.000453757
8202	NCOA3	0.00112618	0.00404049
8208	CHAF1B	0.000130702	0.000657515
8220	DGCR14	0.000393951	0.00166915
8237	USP11	0.000419552	0.00175803
8313	AXIN2	6.94e-18	2.01e-15
8314	BAP1	0.000353684	0.00152584
8317	CDC7	1.47e-07	1.88e-06
8318	CDC45	6.3e-08	9.04e-07
8320	EOMES	1.09e-05	7.68e-05
8326	FZD9	0.000868919	0.00325377
8334	HIST1H2AC	0.000370325	0.0015872
8372	HYAL3	2.83e-05	0.000175282
8398	PLA2G6	0.000793216	0.0030151
8402	SLC25A11	9.55e-12	4.59e-10
8406	SRPX	0.00118647	0.00422426
8416	ANXA9	3.63e-05	0.000217896
8438	RAD54L	9.17e-08	1.25e-06
8440	NCK2	4.76e-06	3.74e-05
8443	GNPAT	0.00132319	0.00463004
8444	DYRK3	0.000668136	0.00260862
8453	CUL2	0.00161928	0.00549574
8470	SORBS2	1.09e-06	1.05e-05
8477	GPR65	4.77e-06	3.74e-05
8479	HIRIP3	0.000302348	0.00133303
8490	RGS5	0.00012921	0.000651952
8492	PRSS12	0.0014445	0.00498569
8493	PPM1D	0.000190578	0.000906941
8495	PPFIBP2	0.00190323	0.00628236
8496	PPFIBP1	0.000558917	0.00224063
8500	PPFIA1	0.000381144	0.00162489
8501	SLC43A1	3.16e-06	2.63e-05
8503	PIK3R3	1.48e-07	1.89e-06
8509	NDST2	3.04e-05	0.000186771
8516	ITGA8	3.79e-05	0.000225961
8518	IKBKAP	0.000438212	0.00182405
8526	DGKE	3.18e-09	7.1e-08
8533	COPS3	4.12e-11	1.64e-09
8542	APOL1	1.91e-08	3.29e-07
8543	LMO4	0.000513431	0.00208314
8554	PIAS1	0.00196036	0.00643712
8555	CDC14B	4.56e-07	4.96e-06
8556	CDC14A	0.00119495	0.00425041
8563	THOC5	1.72e-06	1.55e-05
8564	KMO	0.000157902	0.000771777
8566	PDXK	7.29e-08	1.02e-06
8569	MKNK1	0.00110098	0.00397375
8573	CASK	0.000856339	0.00321528
8574	AKR7A2	5.95e-09	1.21e-07
8578	SCARF1	1.61e-06	1.46e-05
8600	TNFSF11	0.000294997	0.0013058
8602	NOP14	0.00104776	0.00381984
8603	FAM193A	2.52e-05	0.000158251
8609	KLF7	1.26e-09	3.18e-08
8618	CADPS	9.13e-09	1.75e-07
8620	NPFF	0.00108035	0.00391659
8621	CDK13	4.41e-09	9.34e-08
8634	RTCA	0.00193061	0.00634952
8638	OASL	5.07e-05	0.000289804
8644	AKR1C3	4.64e-05	0.000267822
8650	NUMB	8.09e-09	1.57e-07
8651	SOCS1	0.000580666	0.00231717
8659	ALDH4A1	0.000836383	0.00314935
8661	EIF3A	0.00189417	0.0062553
8662	EIF3B	4.77e-08	7.17e-07
8664	EIF3D	0.00298995	0.00919513
8668	EIF3I	8.22e-05	0.000440379
8671	SLC4A4	0.000215235	0.00100313
8675	STX16	6.26e-12	3.23e-10
8676	STX11	4.07e-06	3.28e-05
8677	STX10	0.000190883	0.000908095
8697	CDC23	6.29e-07	6.52e-06
8706	B3GALNT1	0.000452745	0.00187644
8714	ABCC3	0.00170603	0.00573626
8721	EDF1	0.000855451	0.00321278
8725	URI1	0.00279872	0.00870563
8726	EED	5.14e-06	4e-05
8729	GBF1	0.000434637	0.00181031
8731	RNMT	3.69e-07	4.12e-06
8732	RNGTT	2.59e-05	0.000161891
8737	RIPK1	1.93e-09	4.61e-08
8738	CRADD	0.000124245	0.00063074
8741	TNFSF13	3.16e-06	2.63e-05
8743	TNFSF10	0.00172553	0.00578703
8744	TNFSF9	2.27e-08	3.77e-07
8754	ADAM9	0.000552251	0.00221945
8764	TNFRSF14	4.75e-10	1.33e-08
8766	RAB11A	1.61e-05	0.000107728
8767	RIPK2	0.00163292	0.00553552
8774	NAPG	7.56e-07	7.66e-06
8784	TNFRSF18	5.65e-06	4.33e-05
8792	TNFRSF11A	3.69e-08	5.73e-07
8793	TNFRSF10D	1.44e-06	1.34e-05
8795	TNFRSF10B	1.01e-06	9.87e-06
8797	TNFRSF10A	4.53e-07	4.94e-06
8807	IL18RAP	5.89e-05	0.000329657
8809	IL18R1	6.91e-05	0.000378403
8812	CCNK	1.84e-05	0.00012038
8813	DPM1	8.42e-07	8.42e-06
8819	SAP30	1.23e-08	2.27e-07
8829	NRP1	1.56e-06	1.43e-05
8832	CD84	3.88e-05	0.00023084
8833	GMPS	0.000363481	0.00156018
8834	TMEM11	3.17e-05	0.000194075
8836	GGH	8.52e-05	0.000453791
8837	CFLAR	0.00165479	0.00559131
8840	WISP1	0.00150392	0.00515874
8841	HDAC3	0.0011135	0.00400694
8843	HCAR3	2.04e-13	1.62e-11
8846	ALKBH1	4.83e-06	3.78e-05
8848	TSC22D1	3.27e-05	0.000199258
8850	KAT2B	3.41e-07	3.86e-06
8856	NR1I2	7.16e-07	7.33e-06
8867	SYNJ1	3.06e-07	3.51e-06
8874	ARHGEF7	0.000129192	0.000651952
8875	VNN2	5.05e-08	7.52e-07
8876	VNN1	0.000340904	0.00147776
8877	SPHK1	2.14e-08	3.59e-07
8879	SGPL1	1.32e-11	6.06e-10
8881	CDC16	2.46e-07	2.92e-06
8887	TAX1BP1	0.000603971	0.00239796
8890	EIF2B4	0.00028989	0.00128767
8892	EIF2B2	1.62e-08	2.86e-07
8894	EIF2S2	0.00100161	0.00367572
8897	MTMR3	0.000871367	0.00325984
8904	CPNE1	1.25e-05	8.64e-05
8908	GYG2	4.7e-05	0.000270958
8914	TIMELESS	6.77e-08	9.56e-07
8932	MBD2	5.53e-13	3.99e-11
8936	WASF1	2.83e-07	3.28e-06
8940	TOP3B	0.000195428	0.000926055
8942	KYNU	4.43e-07	4.86e-06
8971	H1FX	1.52e-05	0.000102424
8975	USP13	2.95e-06	2.48e-05
8985	PLOD3	0.00118236	0.00421172
8991	SELENBP1	4.02e-06	3.24e-05
9001	HAP1	0.00175075	0.00585664
9013	TAF1C	0.00187369	0.00620186
9015	TAF1A	0.00133365	0.00465986
9020	MAP3K14	7.51e-05	0.00040746
9037	SEMA5A	5.91e-16	1e-13
9040	UBE2M	1.5e-05	0.00010119
9044	BTAF1	0.000411614	0.00172979
9046	DOK2	8.44e-05	0.000450889
9047	SH2D2A	0.00183717	0.0060976
9052	GPRC5A	3.45e-05	0.000208851
9054	NFS1	4.27e-05	0.000249948
9055	PRC1	8.03e-10	2.12e-08
9056	SLC7A7	1.25e-06	1.18e-05
9057	SLC7A6	0.000215865	0.00100575
9061	PAPSS1	1.5e-07	1.91e-06
9063	PIAS2	4.02e-14	4.03e-12
9064	MAP3K6	5.19e-07	5.54e-06
9066	SYT7	1.02e-10	3.56e-09
9076	CLDN1	0.000117712	0.000601807
9080	CLDN9	0.000231643	0.00106653
9097	USP14	8.68e-08	1.19e-06
9103	FCGR2C	6.31e-05	0.000350107
9110	MTMR4	2.97e-11	1.23e-09
9111	NMI	4.27e-08	6.52e-07
9112	MTA1	8.55e-07	8.52e-06
9113	LATS1	7.42e-06	5.52e-05
9117	SEC22C	3.42e-05	0.000207298
9122	SLC16A4	0.00111455	0.00400971
9124	PDLIM1	1.98e-06	1.75e-05
9125	RQCD1	1.31e-16	2.59e-14
9135	RABEP1	1.67e-06	1.51e-05
9138	ARHGEF1	8.43e-07	8.42e-06
9139	CBFA2T2	4.18e-08	6.42e-07
9143	SYNGR3	0.00140944	0.00487985
9149	DYRK1B	0.000196954	0.000932066
9150	CTDP1	6.45e-07	6.66e-06
9156	EXO1	7.5e-07	7.6e-06
9158	FIBP	1.6e-08	2.82e-07
9168	TMSB10	7.35e-13	5.13e-11
9182	RASSF9	0.00140623	0.00487105
9183	ZW10	5.76e-05	0.000323984
9184	BUB3	2.43e-06	2.1e-05
9185	REPS2	8.23e-10	2.17e-08
9188	DDX21	5.61e-07	5.91e-06
9197	SLC33A1	0.00106633	0.00387385
9212	AURKB	0.000247455	0.00112926
9214	FCMR	0.0027173	0.00850676
9217	VAPB	1.9e-05	0.000124103
9218	VAPA	5.6e-06	4.3e-05
9219	MTA2	1.26e-34	6.05e-31
9232	PTTG1	4.31e-06	3.44e-05
9235	IL32	2.08e-05	0.000134021
9236	CCPG1	1.39e-05	9.49e-05
9240	PNMA1	1.21e-06	1.15e-05
9244	CRLF1	0.00176019	0.00587869
9245	GCNT3	0.000122977	0.000624966
9246	UBE2L6	3.73e-09	8.02e-08
9254	CACNA2D2	6.33e-05	0.000350779
9262	STK17B	1.46e-12	9.49e-11
9263	STK17A	2.35e-05	0.000148877
9267	CYTH1	0.0032747	0.00992301
9270	ITGB1BP1	3.69e-05	0.000220989
9271	PIWIL1	4.46e-07	4.88e-06
9276	COPB2	0.00143867	0.00497032
9289	ADGRG1	5.83e-09	1.19e-07
9306	SOCS6	1.07e-12	7.23e-11
9308	CD83	0.000266125	0.00120231
9314	KLF4	0.00229902	0.00737933
9318	COPS2	0.00107671	0.00390568
9319	TRIP13	5.44e-06	4.2e-05
9324	HMGN3	2.45e-05	0.000154416
9329	GTF3C4	0.00023332	0.00107221
9332	CD163	1.23e-06	1.16e-05
9338	TCEAL1	0.000197355	0.000933655
9352	TXNL1	2.96e-06	2.49e-05
9361	LONP1	1.58e-06	1.45e-05
9363	RAB33A	2.32e-05	0.00014732
9368	SLC9A3R1	7.56e-08	1.06e-06
9371	KIF3B	0.000161601	0.000785337
9377	COX5A	4.76e-06	3.73e-05
9380	GRHPR	0.00063165	0.00248803
9388	LIPG	1.86e-06	1.66e-05
9391	CIAO1	2.16e-07	2.59e-06
9400	RECQL5	4.28e-05	0.000250797
9401	RECQL4	0.000127136	0.000643608
9404	LPXN	0.00301218	0.00925784
9410	SNRNP40	7.02e-08	9.87e-07
9411	ARHGAP29	6.07e-06	4.63e-05
9416	DDX23	0.000852428	0.00320309
9424	KCNK6	6.57e-07	6.76e-06
9435	CHST2	0.000135519	0.000677268
9446	GSTO1	8.62e-07	8.57e-06
9447	AIM2	0.000173315	0.000834686
9451	EIF2AK3	0.00140318	0.00486401
9453	GGPS1	0.000924885	0.00343251
9472	AKAP6	0.00101511	0.0037177
9473	THEMIS2	0.000970944	0.00357497
9475	ROCK2	1.45e-08	2.6e-07
9481	SLC25A27	1.18e-06	1.12e-05
9487	PIGL	0.00152142	0.0052101
9498	SLC4A8	0.000129523	0.000653001
9509	ADAMTS2	7.57e-06	5.61e-05
9517	SPTLC2	1.22e-08	2.25e-07
9525	VPS4B	2.7e-07	3.16e-06
9526	MPDU1	0.0005761	0.00230249
9530	BAG4	2.79e-18	8.96e-16
9531	BAG3	1.59e-09	3.9e-08
9532	BAG2	2.47e-06	2.13e-05
9535	GMFG	0.00173136	0.00580524
9537	TP53I11	0.000786363	0.00299148
9538	EI24	1.12e-06	1.08e-05
9540	TP53I3	0.00181811	0.00605114
9547	CXCL14	2.36e-10	7.19e-09
9552	SPAG7	0.00221067	0.00714377
9554	SEC22B	3.94e-32	9.5e-29
9556	C14orf2	5.48e-05	0.000309901
9562	MINPP1	1.57e-05	0.00010526
9567	GTPBP1	0.00103462	0.00378054
9569	GTF2IRD1	1.52e-06	1.41e-05
9575	CLOCK	7.22e-06	5.39e-05
9578	CDC42BPB	3.3e-07	3.75e-06
9584	RBM39	0.000427788	0.00178623
9585	KIF20B	0.00280037	0.00870563
9588	PRDX6	4.44e-07	4.86e-06
9589	WTAP	0.00255777	0.0080687
9595	CYTIP	0.00162434	0.00551162
9601	PDIA4	3.11e-08	4.96e-07
9611	NCOR1	1.91e-08	3.28e-07
9615	GDA	5.42e-07	5.73e-06
9617	MTRF1	0.000877912	0.00328093
9618	TRAF4	0.00108053	0.00391659
9627	SNCAIP	1.35e-05	9.31e-05
9628	RGS6	1.63e-05	0.000108991
9632	SEC24C	3.1e-08	4.95e-07
9636	ISG15	3.48e-06	2.86e-05
9640	ZNF592	7.76e-06	5.72e-05
9646	CTR9	3.72e-08	5.77e-07
9652	TTC37	1.15e-11	5.36e-10
9659	PDE4DIP	0.00151384	0.00519032
9662	CEP135	3.86e-14	3.9e-12
9667	SAFB2	2.11e-18	7.11e-16
9674	KIAA0040	0.000115399	0.000592804
9677	PPIP5K1	0.000203139	0.000957257
9678	PHF14	7.44e-05	0.000404158
9681	DEPDC5	8.06e-08	1.11e-06
9683	N4BP1	7.45e-06	5.53e-05
9686	VGLL4	6.83e-07	7.01e-06
9695	EDEM1	2.68e-17	6.91e-15
9700	ESPL1	0.000663967	0.00259691
9709	HERPUD1	1.49e-09	3.68e-08
9710	KIAA0355	2.46e-05	0.00015476
9711	KIAA0226	6.18e-06	4.71e-05
9716	AQR	8.97e-08	1.23e-06
9722	NOS1AP	0.00126303	0.00444555
9725	TMEM63A	1.56e-06	1.43e-05
9730	VPRBP	8.16e-06	5.98e-05
9732	DOCK4	1.07e-07	1.43e-06
9742	IFT140	0.00161386	0.00547862
9743	ARHGAP32	1.12e-11	5.24e-10
9749	PHACTR2	4.24e-07	4.67e-06
9750	FAM65B	0.000913569	0.00339487
9753	ZSCAN12	0.000456466	0.00188807
9755	TBKBP1	0.00025653	0.00116442
9762	LZTS3	1.41e-05	9.61e-05
9775	EIF4A3	0.000184966	0.000886072
9776	ATG13	7.78e-05	0.000419817
9777	TM9SF4	4.66e-06	3.66e-05
9779	TBC1D5	0.00164044	0.00555322
9781	RNF144A	4.14e-06	3.32e-05
9782	MATR3	0.000808625	0.00306078
9787	DLGAP5	0.00013563	0.000677354
9788	MTSS1	0.000592406	0.00235658
9789	SPCS2	7.32e-05	0.000399052
9790	BMS1	1.09e-12	7.35e-11
9792	SERTAD2	0.00234622	0.00750731
9796	PHYHIP	0.00274657	0.00857932
9814	SFI1	0.000427889	0.00178623
9815	GIT2	4.11e-05	0.000242154
9817	KEAP1	0.000390257	0.00165544
9821	RB1CC1	0.00108835	0.00393507
9824	ARHGAP11A	5.43e-13	3.96e-11
9825	SPATA2	0.000167457	0.000810253
9830	TRIM14	4.56e-05	0.000264186
9833	MELK	0.000542026	0.00218504
9839	ZEB2	0.0015716	0.00535655
9841	ZBTB24	2.16e-06	1.89e-05
9851	KIAA0753	0.000139668	0.000693681
9852	EPM2AIP1	3.04e-17	7.56e-15
9854	C2CD2L	8.33e-07	8.34e-06
9860	LRIG2	1.56e-06	1.43e-05
9861	PSMD6	0.000281785	0.00125888
9870	AREL1	4.42e-06	3.51e-05
9871	SEC24D	3.77e-17	8.92e-15
9873	FCHSD2	5.41e-08	7.96e-07
9874	TLK1	1.18e-05	8.24e-05
9881	TRANK1	1.16e-05	8.13e-05
9883	POM121	3.24e-12	1.88e-10
9897	KIAA0196	0.00183681	0.0060976
9903	KLHL21	1.46e-05	9.88e-05
9905	SGSM2	0.00173226	0.00580687
9918	NCAPD2	0.000645196	0.00253447
9919	SEC16A	5.66e-05	0.00031927
9920	KBTBD11	0.000427756	0.00178623
9921	RNF10	0.00011235	0.000580969
9923	ZBTB40	0.00119671	0.00425532
9927	MFN2	0.000897835	0.00334586
9928	KIF14	5.35e-07	5.66e-06
9929	JOSD1	2.33e-09	5.42e-08
9935	MAFB	5.75e-05	0.000323628
9937	DCLRE1A	0.00170398	0.00573205
9938	ARHGAP25	0.000155961	0.000763578
9940	DLEC1	0.00261269	0.00822401
9941	EXOG	1.77e-09	4.29e-08
9943	OXSR1	0.000248551	0.00113319
9953	HS3ST3B1	1.56e-09	3.85e-08
9957	HS3ST1	3.63e-05	0.000217928
9960	USP3	0.00296628	0.0091379
9967	THRAP3	2.61e-11	1.1e-09
9969	MED13	4.64e-10	1.3e-08
9972	NUP153	0.000665066	0.0025998
9973	CCS	0.00114384	0.00408861
9975	NR1D2	7.91e-10	2.1e-08
9976	CLEC2B	5.18e-06	4.02e-05
9978	RBX1	0.00309131	0.00944688
9984	THOC1	0.000147303	0.000726607
9989	PPP4R1	3.19e-11	1.31e-09
9990	SLC12A6	7.1e-09	1.41e-07
9997	SCO2	1.73e-10	5.5e-09
10001	MED6	7.67e-05	0.000415046
10005	ACOT8	0.00113475	0.00406332
10011	SRA1	1.51e-06	1.39e-05
10015	PDCD6IP	0.000675424	0.00263175
10016	PDCD6	1.91e-05	0.000124363
10017	BCL2L10	6.61e-05	0.00036421
10018	BCL2L11	6.12e-08	8.82e-07
10019	SH2B3	3.3e-12	1.9e-10
10024	TROAP	8.73e-05	0.000463926
10036	CHAF1A	1.29e-06	1.22e-05
10038	PARP2	3.66e-11	1.49e-09
10039	PARP3	8.17e-07	8.21e-06
10042	HMGXB4	0.000100714	0.000527791
10044	SH2D3C	0.000840804	0.00316352
10046	MAMLD1	1.12e-11	5.24e-10
10054	UBA2	1.19e-07	1.57e-06
10062	NR1H3	0.000210505	0.000984552
10066	SCAMP2	7.27e-05	0.000396133
10068	IL18BP	8.19e-09	1.59e-07
10073	SNUPN	5.03e-08	7.51e-07
10079	ATP9A	7.9e-15	9.67e-13
10083	USH1C	0.00235819	0.00753953
10084	PQBP1	0.000319226	0.00139673
10085	EDIL3	0.000143825	0.000711394
10087	COL4A3BP	0.000493214	0.00200957
10090	UST	5.18e-06	4.02e-05
10093	ARPC4	1.64e-06	1.49e-05
10099	TSPAN3	1.04e-05	7.39e-05
10105	PPIF	2.21e-07	2.64e-06
10110	SGK2	9.63e-05	0.000506266
10111	RAD50	4.7e-07	5.09e-06
10112	KIF20A	2.8e-07	3.25e-06
10113	PREB	4.83e-08	7.24e-07
10116	FEM1B	0.00102761	0.00375873
10121	ACTR1A	0.00121272	0.00429644
10125	RASGRP1	9.29e-09	1.77e-07
10130	PDIA6	4.49e-07	4.91e-06
10133	OPTN	1.71e-05	0.000113565
10139	ARFRP1	5.11e-07	5.46e-06
10160	FARP1	1.01e-08	1.9e-07
10161	LPAR6	8.65e-06	6.28e-05
10165	SLC25A13	5.62e-07	5.91e-06
10175	CNIH1	5.19e-05	0.000296142
10179	RBM7	2.77e-06	2.36e-05
10180	RBM6	2.81e-16	5.13e-14
10184	LHFPL2	1.64e-13	1.36e-11
10189	ALYREF	9.51e-15	1.14e-12
10193	RNF41	0.0002702	0.00121691
10196	PRMT3	6.82e-05	0.000374266
10198	MPHOSPH9	6.89e-14	6.26e-12
10200	MPHOSPH6	0.000385348	0.00163895
10202	DHRS2	2.48e-05	0.000156145
10206	TRIM13	2.19e-08	3.67e-07
10207	INADL	0.00196954	0.00646138
10212	DDX39A	0.00133779	0.00467209
10225	CD96	1.97e-10	6.14e-09
10226	PLIN3	0.000604944	0.0024005
10229	COQ7	1.56e-06	1.43e-05
10230	NBR2	0.00179314	0.00597768
10237	SLC35B1	6.74e-08	9.54e-07
10238	DCAF7	5.62e-06	4.32e-05
10240	MRPS31	3.7e-07	4.14e-06
10248	POP7	0.00131825	0.00461834
10250	SRRM1	1.56e-08	2.76e-07
10254	STAM2	1.03e-06	1.01e-05
10260	DENND4A	2.22e-07	2.66e-06
10261	IGSF6	4.45e-06	3.53e-05
10263	CDK2AP2	2.31e-10	7.07e-09
10267	RAMP1	2.03e-09	4.84e-08
10270	AKAP8	5.18e-09	1.08e-07
10273	STUB1	0.000724998	0.00279029
10274	STAG1	0.000438529	0.00182485
10284	SAP18	7.48e-07	7.6e-06
10285	SMNDC1	1.25e-08	2.29e-07
10288	LILRB2	7.4e-08	1.03e-06
10291	SF3A1	6.06e-10	1.66e-08
10293	TRAIP	4.15e-05	0.0002443
10295	BCKDK	0.000612177	0.00242388
10299	MARCHF6	2.56e-05	0.000160433
10309	CCNO	5.63e-07	5.91e-06
10311	DSCR3	0.000379328	0.00162079
10312	TCIRG1	2.46e-09	5.69e-08
10313	RTN3	2.48e-09	5.73e-08
10317	B3GALT5	0.00325222	0.00986522
10318	TNIP1	0.000210238	0.000984552
10320	IKZF1	0.000206492	0.000970528
10327	AKR1A1	0.000125752	0.000637498
10328	EMC8	8.34e-05	0.000446517
10336	PCGF3	0.000680689	0.00264947
10346	TRIM22	0.0012465	0.00439772
10347	ABCA7	0.000808362	0.00306078
10360	NPM3	7.77e-05	0.000419412
10362	HMG20B	0.00189136	0.0062489
10367	MICU1	2.37e-06	2.06e-05
10370	CITED2	6.74e-09	1.34e-07
10376	TUBA1B	2.4e-08	3.97e-07
10381	TUBB3	0.000159759	0.000778743
10383	TUBB4B	0.000212989	0.000994591
10384	BTN3A3	1.19e-05	8.35e-05
10385	BTN2A2	2.82e-06	2.4e-05
10396	ATP8A1	0.0016418	0.00555521
10400	PEMT	0.00263056	0.00827483
10401	PIAS3	1.87e-06	1.67e-05
10402	ST3GAL6	0.000177471	0.000852995
10403	NDC80	2.87e-06	2.42e-05
10406	WFDC2	7.65e-07	7.75e-06
10419	PRMT5	1.8e-14	1.94e-12
10420	TESK2	8.83e-05	0.000468344
10424	PGRMC2	0.000939096	0.00347632
10425	ARIH2	0.000676104	0.00263369
10427	SEC24B	0.00171723	0.00576319
10434	LYPLA1	0.000378327	0.00161718
10435	CDC42EP2	6.42e-05	0.000355154
10440	TIMM17A	6.19e-05	0.000343777
10443	N4BP2L2	0.000285981	0.0012733
10451	VAV3	9.95e-13	6.82e-11
10455	ECI2	0.00111855	0.00402109
10457	GPNMB	2.79e-05	0.000173207
10458	BAIAP2	0.00013865	0.000690192
10459	MAD2L2	2.71e-05	0.000168988
10460	TACC3	5.41e-08	7.96e-07
10463	SLC30A9	6.64e-05	0.000365606
10464	PIBF1	0.000108365	0.000562175
10466	COG5	5.25e-07	5.59e-06
10469	TIMM44	0.000629125	0.00248011
10478	SLC25A17	6.06e-05	0.000337399
10488	CREB3	7.3e-07	7.43e-06
10491	CRTAP	0.000220002	0.00101943
10494	STK25	5.46e-06	4.21e-05
10495	ENOX2	8.02e-06	5.89e-05
10497	UNC13B	0.000880233	0.0032879
10498	CARM1	0.00288368	0.00892534
10509	SEMA4B	6.4e-11	2.38e-09
10512	SEMA3C	7.71e-14	6.96e-12
10514	MYBBP1A	6.93e-15	8.63e-13
10519	CIB1	5.72e-10	1.57e-08
10520	ZNF211	0.00296267	0.00913067
10525	HYOU1	1.93e-13	1.56e-11
10529	NEBL	4.39e-06	3.49e-05
10533	ATG7	6.22e-08	8.93e-07
10534	SSSCA1	2.93e-06	2.47e-05
10551	AGR2	9.46e-10	2.46e-08
10559	SLC35A1	0.000795717	0.00302301
10561	IFI44	0.00277005	0.00863653
10562	OLFM4	9.58e-05	0.000504138
10563	CXCL13	3.56e-10	1.04e-08
10564	ARFGEF2	3.31e-06	2.74e-05
10565	ARFGEF1	6.68e-06	5.04e-05
10572	SIVA1	1.04e-05	7.4e-05
10578	GNLY	3.49e-17	8.54e-15
10580	SORBS1	0.00188799	0.00624181
10594	PRPF8	2.03e-08	3.46e-07
10598	AHSA1	2.13e-07	2.57e-06
10606	PAICS	0.000299861	0.00132408
10607	TBL3	0.00123487	0.00436114
10609	P3H4	2.04e-06	1.8e-05
10611	PDLIM5	4.54e-05	0.000262967
10614	HEXIM1	2.72e-09	6.2e-08
10615	SPAG5	2.15e-05	0.000138157
10618	TGOLN2	6.58e-05	0.000362462
10620	ARID3B	2.17e-05	0.000139312
10622	POLR3G	3.12e-10	9.24e-09
10623	POLR3C	0.00180321	0.00600848
10626	TRIM16	0.0001259	0.000638021
10630	PDPN	0.0022958	0.0073727
10631	POSTN	0.00029149	0.00129305
10634	GAS2L1	2.2e-15	3e-13
10635	RAD51AP1	0.00188879	0.00624181
10637	LEFTY1	0.00280022	0.00870563
10641	NPRL2	8.41e-05	0.000449513
10656	KHDRBS3	4.96e-09	1.03e-07
10658	CELF1	0.000690104	0.00267812
10659	CELF2	0.000325464	0.00141861
10668	CGRRF1	0.00232623	0.00745385
10670	RRAGA	0.00142414	0.00492485
10673	TNFSF13B	4.16e-10	1.18e-08
10675	CSPG5	5.29e-06	4.09e-05
10677	AVIL	0.00154296	0.00527511
10681	GNB5	1.58e-05	0.000106006
10687	PNMA2	0.000136782	0.000682105
10691	GMEB1	9.02e-16	1.48e-13
10712	FAM189B	0.000297482	0.00131478
10725	NFAT5	0.000580736	0.00231717
10726	NUDC	2.94e-10	8.72e-09
10728	PTGES3	0.00117899	0.00420075
10730	YME1L1	2.63e-06	2.26e-05
10733	PLK4	1.88e-06	1.67e-05
10735	STAG2	2.69e-06	2.3e-05
10749	KIF1C	2.43e-10	7.34e-09
10758	TRAF3IP2	5.89e-05	0.000329745
10762	NUP50	5.24e-20	2.3e-17
10766	TOB2	2.52e-05	0.000158251
10767	HBS1L	3.52e-11	1.44e-09
10768	AHCYL1	1.3e-07	1.69e-06
10769	PLK2	2.72e-11	1.14e-09
10776	ARPP19	2.59e-07	3.06e-06
10778	ZNF271P	6.44e-05	0.000356594
10785	WDR4	0.000614127	0.00243027
10788	IQGAP2	0.000953375	0.00352015
10791	VAMP5	0.000149901	0.000737409
10794	ZNF460	5.2e-07	5.54e-06
10797	MTHFD2	6.12e-10	1.67e-08
10802	SEC24A	4.4e-13	3.29e-11
[truncated: 2,771 more rows]

## Sheet: Table S2
Table S2.The DE genes (FDR<0.01) between the 18 MSI LCC samples and the 290 MSS LCC samples.
Gene_ID	Gene_Symbol	p_value	q_value(FDR)
31	ACACA	0.00111275	0.0067494
37	ACADVL	3.87843e-06	7.51146e-05
49	ACR	0.000195904	0.00177456
53	ACP2	8.5678e-06	0.000142993
91	ACVR1B	5.27081e-05	0.000626082
97	ACYP1	0.000242523	0.00209067
100	ADA	4.63731e-05	0.000562079
102	ADAM10	0.000195173	0.00177127
103	ADAR	2.5757e-07	8.38146e-06
113	ADCY7	0.000103743	0.00107715
140	ADORA3	0.000686485	0.00467405
142	PARP1	1.79715e-05	0.000261482
152	ADRA2C	0.00013631	0.00133519
164	AP1G1	2.14803e-07	7.18864e-06
172	AFG3L1P	0.000174428	0.00162067
175	AGA	1.67991e-07	5.94887e-06
178	AGL	0.000276867	0.00232298
182	JAG1	0.000281594	0.00235526
183	AGT	0.000540699	0.00387501
203	AK1	0.000880278	0.00563253
204	AK2	1.87702e-09	1.44251e-07
207	AKT1	6.21204e-07	1.69673e-05
211	ALAS1	9.18986e-05	0.000978446
224	ALDH3A2	0.000243398	0.00209697
226	ALDOA	0.000635376	0.00440073
231	AKR1B1	0.00156103	0.00882038
267	AMFR	8.23744e-09	4.85774e-07
271	AMPD2	4.58138e-05	0.000558109
275	AMT	1.03172e-07	3.99633e-06
283	ANG	0.00178265	0.00981169
301	ANXA1	0.000336019	0.00269439
302	ANXA2	3.27897e-06	6.59814e-05
304	ANXA2P2	1.88479e-05	0.000272587
305	ANXA2P3	9.82606e-05	0.00103474
313	AOAH	0.000201253	0.0018094
323	APBB2	0.00156622	0.00883937
330	BIRC3	8.68642e-12	1.79288e-09
331	XIAP	1.30485e-06	3.08047e-05
339	APOBEC1	2.28999e-05	0.000318438
355	FAS	8.21344e-08	3.27811e-06
357	SHROOM2	0.000330221	0.00266092
363	AQP6	0.000568674	0.00402755
372	ARCN1	9.08445e-05	0.000970083
382	ARF6	6.33848e-06	0.000111139
384	ARG2	0.000203597	0.0018248
408	ARRB1	0.000141726	0.00137983
409	ARRB2	0.000301529	0.00248233
410	ARSA	0.000883766	0.00564471
411	ARSB	0.00164755	0.00920843
415	ARSE	0.000511474	0.00372469
419	ART3	4.69591e-05	0.000567279
430	ASCL2	0.00099374	0.00617264
444	ASPH	0.000441106	0.00334015
498	ATP5A1	8.05699e-07	2.06763e-05
506	ATP5B	8.64631e-06	0.000143919
513	ATP5D	8.00763e-08	3.21373e-06
514	ATP5E	0.000389617	0.0030158
526	ATP6V1B2	1.23763e-08	6.6721e-07
527	ATP6V0C	0.000377881	0.00294796
533	ATP6V0B	0.000676839	0.00462363
539	ATP5O	0.000705164	0.004772
573	BAG1	0.000140655	0.00137193
578	BAK1	9.27881e-07	2.3074e-05
585	BBS4	1.59842e-05	0.000239068
596	BCL2	0.000227639	0.00199209
597	BCL2A1	0.001349	0.00784213
604	BCL6	0.00040723	0.0031296
613	BCR	7.82621e-07	2.03369e-05
644	BLVRA	1.01934e-05	0.000164973
656	BMP8B	0.000437858	0.00332083
659	BMPR2	0.00104464	0.00643048
661	POLR3D	0.00112071	0.00678108
662	BNIP1	4.86631e-06	8.99085e-05
665	BNIP3L	7.69225e-06	0.000131449
666	BOK	5.29665e-05	0.000627918
669	BPGM	0.00015475	0.00147888
684	BST2	4.763e-05	0.000572988
701	BUB1B	5.58878e-05	0.000654879
708	C1QBP	2.46218e-08	1.20181e-06
745	MYRF	0.000520032	0.00376424
757	TMEM50B	1.88434e-05	0.000272587
770	CA11	0.000176683	0.00163846
801	CALM1	0.00182578	0.00998823
811	CALR	1.19208e-12	3.44463e-10
828	CAPS	0.000123454	0.00123522
832	CAPZB	8.57023e-05	0.000927511
835	CASP2	3.69012e-14	1.6156e-11
837	CASP4	0.00114355	0.00688128
873	CBR1	0.000411399	0.00315827
874	CBR3	1.15376e-06	2.76903e-05
899	CCNF	0.000192153	0.00175344
919	CD247	0.000741581	0.00494661
925	CD8A	6.75502e-05	0.000763069
928	CD9	0.000439986	0.00333451
958	CD40	0.000727348	0.0048787
961	CD47	0.00179228	0.00984223
974	CD79B	0.000171918	0.00160249
996	CDC27	0.00158529	0.00892256
1017	CDK2	7.55772e-05	0.000836735
1031	CDKN2C	0.000363924	0.00286851
1048	CEACAM5	0.00170569	0.00947476
1050	CEBPA	0.00042012	0.00321467
1057	CELP	0.00115171	0.00691073
1060	CENPC	0.000373908	0.00292487
1062	CENPE	0.00136095	0.00789363
1069	CETN2	6.07433e-05	0.00070211
1104	RCC1	0.00120756	0.00717679
1120	CHKB	0.000114098	0.00116254
1124	CHN2	0.000508651	0.00371257
1141	CHRNB2	0.000468983	0.00349271
1147	CHUK	0.000645954	0.00444416
1185	CLCN6	9.82024e-06	0.000160139
1196	CLK2	0.000757389	0.00502422
1234	CCR5	0.00115547	0.00692416
1294	COL7A1	0.000454567	0.00341173
1299	COL9A3	0.000489362	0.00360362
1316	KLF6	0.00106793	0.00653512
1317	SLC31A1	0.000252593	0.00215817
1318	SLC31A2	1.07579e-07	4.14482e-06
1353	COX11	1.30228e-05	0.000201449
1355	COX15	4.11469e-06	7.87405e-05
1363	CPE	0.000188569	0.00173043
1366	CLDN7	0.000715151	0.00482858
1371	CPOX	0.000429434	0.00326379
1373	CPS1	9.40483e-05	0.000996272
1376	CPT2	1.20008e-05	0.000186639
1396	CRIP1	0.000981206	0.00612374
1398	CRK	3.34559e-07	1.03506e-05
1414	CRYBB1	0.000624254	0.00435711
1429	CRYZ	0.00140999	0.00814289
1445	CSK	3.40604e-06	6.80511e-05
1454	CSNK1E	3.73739e-06	7.34154e-05
1468	SLC25A10	6.62868e-05	0.000751736
1476	CSTB	0.000271153	0.00228566
1478	CSTF2	0.00102346	0.00632729
1479	CSTF3	3.10686e-05	0.000407701
1487	CTBP1	0.000241469	0.00208408
1491	CTH	3.14294e-05	0.000410943
1497	CTNS	1.12868e-06	2.72695e-05
1499	CTNNB1	5.93882e-11	8.58041e-09
1508	CTSB	0.000710593	0.00480198
1528	CYB5A	0.000147184	0.00142349
1562	CYP2C18	0.00047327	0.00351739
1594	CYP27B1	6.32857e-05	0.000723952
1602	DACH1	1.49358e-05	0.000225961
1604	CD55	0.000170582	0.00159312
1611	DAP	0.000179981	0.00166264
1612	DAPK1	1.02195e-05	0.000164973
1627	DBN1	0.000100485	0.0010528
1632	ECI1	0.000121948	0.0012244
1633	DCK	4.14025e-05	0.000515633
1642	DDB1	0.00111957	0.00677939
1643	DDB2	2.64662e-14	1.27461e-11
1647	GADD45A	0.000684009	0.00466235
1677	DFFB	5.38605e-06	9.7144e-05
1719	DHFR	4.61854e-05	0.000560745
1725	DHPS	0.00154456	0.00875131
1730	DIAPH2	4.4836e-05	0.000549441
1743	DLST	0.000188637	0.00173043
1773	DNASE1	0.000837149	0.00542869
1781	DYNC1I2	0.000202961	0.00182135
1783	DYNC1LI2	3.95177e-06	7.6127e-05
1786	DNMT1	1.78712e-06	3.98461e-05
1824	DSC2	0.000229405	0.00200209
1846	DUSP4	4.12769e-08	1.83782e-06
1847	DUSP5	4.67653e-05	0.000566358
1849	DUSP7	1.22023e-06	2.90442e-05
1855	DVL1	0.000169136	0.00158064
1856	DVL2	1.26695e-05	0.000196615
1870	E2F2	1.49714e-05	0.000226262
1890	TYMP	4.75028e-08	2.07976e-06
1892	ECHS1	5.58664e-07	1.55822e-05
1950	EGF	0.000608167	0.00425923
1952	CELSR2	9.23601e-07	2.30072e-05
1964	EIF1AX	0.00101254	0.00626785
1984	EIF5A	1.07188e-09	8.90027e-08
1992	SERPINB1	0.000833604	0.00540906
1994	ELAVL1	0.000192722	0.00175344
1997	ELF1	0.00019898	0.00179567
2006	ELN	0.000215346	0.00190879
2017	CTTN	2.32519e-09	1.72279e-07
2021	ENDOG	0.000216542	0.00191703
2023	ENO1	3.82733e-05	0.000484639
2026	ENO2	2.5581e-08	1.24025e-06
2028	ENPEP	0.00094685	0.00597483
2033	EP300	0.000202349	0.00181736
2036	EPB41L1	0.000270841	0.00228436
2053	EPHX2	0.000246912	0.00211965
2071	ERCC3	0.000961039	0.00604488
2079	ERH	0.000101588	0.00105974
2107	ETF1	0.000168543	0.00157656
2119	ETV5	0.000451656	0.00339694
2130	EWSR1	1.23715e-12	3.50477e-10
2135	EXTL2	0.000189244	0.0017349
2140	EYA3	1.18111e-05	0.000183887
2146	EZH2	0.0012606	0.00743396
2155	F7	9.4894e-06	0.000155622
2161	F12	7.53808e-06	0.000129194
2168	FABP1	9.54963e-05	0.00100874
2172	FABP6	0.00131477	0.00768437
2175	FANCA	1.13863e-08	6.20788e-07
2177	FANCD2	6.87175e-11	9.64188e-09
2178	FANCE	1.15048e-05	0.000180739
2189	FANCG	0.000155783	0.00148663
2210	FCGR1B	0.00154188	0.00873952
2215	FCGR3B	0.000592564	0.00416814
2232	FDXR	1.04996e-13	4.09995e-11
2235	FECH	1.92149e-17	1.98298e-14
2237	FEN1	0.000139923	0.00136687
2241	FER	0.000773861	0.00511222
2268	FGR	0.000828557	0.00539264
2286	FKBP2	4.13036e-07	1.22286e-05
2305	FOXM1	0.00175948	0.00971751
2308	FOXO1	4.53112e-05	0.000553023
2309	FOXO3	3.79667e-07	1.13806e-05
2314	FLII	3.02303e-09	2.15157e-07
2317	FLNB	0.00010532	0.00108924
2329	FMO4	0.000549854	0.00392893
2355	FOSL2	2.23089e-07	7.39264e-06
2395	FXN	1.39078e-05	0.00021241
2475	MTOR	0.000124169	0.00123895
2495	FTH1	0.00113092	0.00682802
2530	FUT8	1.97659e-08	9.98525e-07
2531	KDSR	5.60602e-10	5.29859e-08
2537	IFI6	2.5382e-08	1.23475e-06
2571	GAD1	1.60684e-05	0.000239526
2580	GAK	5.89811e-05	0.000687779
2620	GAS2	0.00166152	0.00927932
2632	GBE1	0.00020423	0.0018282
2633	GBP1	0.000477937	0.00353571
2634	GBP2	0.000913019	0.00580092
2643	GCH1	1.77359e-06	3.97164e-05
2644	GCHFR	0.00128499	0.00755312
2649	NR6A1	0.000137025	0.00134129
2672	GFI1	1.12039e-06	2.71599e-05
2677	GGCX	6.22597e-05	0.000715615
2686	GGT7	6.31047e-05	0.000722454
2705	GJB1	9.06764e-06	0.000150412
2706	GJB2	0.000150889	0.00144757
2746	GLUD1	0.0006399	0.00441724
2747	GLUD2	0.00132114	0.00771536
2760	GM2A	0.000296546	0.00245671
2762	GMDS	1.62453e-07	5.76689e-06
2786	GNG4	1.2989e-05	0.000201141
2796	GNRH1	5.27368e-05	0.000626082
2800	GOLGA1	0.00142021	0.00818149
2802	GOLGA3	0.000603521	0.00423482
2805	GOT1	0.000882929	0.0056445
2810	SFN	2.1434e-05	0.00030242
2821	GPI	0.000160174	0.00151949
2827	GPR3	6.61159e-05	0.000750387
2874	GPS2	1.41872e-07	5.20245e-06
2918	GRM8	0.000133988	0.0013178
2923	PDIA3	1.60171e-10	1.91252e-08
2926	GRSF1	0.000452411	0.00340085
2936	GSR	5.61105e-10	5.29859e-08
2941	GSTA4	0.000200361	0.00180475
2944	GSTM1	0.000163167	0.00153779
2946	GSTM2	0.000353005	0.00280231
2948	GSTM4	7.5263e-06	0.000129145
2954	GSTZ1	0.00107543	0.00656991
2958	GTF2A2	1.13165e-11	2.18034e-09
2959	GTF2B	0.000411615	0.00315827
2961	GTF2E2	8.73095e-05	0.000940677
2963	GTF2F2	0.000715646	0.00482936
2968	GTF2H4	0.000632904	0.00438571
2971	GTF3A	0.000637373	0.00441244
2997	GYS1	9.24683e-09	5.26019e-07
2999	GZMH	0.000325435	0.00263116
3001	GZMA	2.586e-07	8.39608e-06
3003	GZMK	0.00060858	0.00426006
3008	HIST1H1E	0.00171224	0.00949654
3015	H2AFZ	0.000214251	0.00190258
3020	H3F3A	0.000449273	0.0033843
3034	HAL	0.00132042	0.00771428
3059	HCLS1	0.000263653	0.00223942
3064	HTT	0.000406878	0.00312856
3073	HEXA	9.09336e-05	0.000970316
3091	HIF1A	4.91901e-08	2.12784e-06
3104	ZBTB48	0.000625766	0.00436239
3108	HLA-DMA	1.27584e-07	4.75085e-06
3109	HLA-DMB	4.28106e-06	8.14923e-05
3112	HLA-DOB	7.80798e-06	0.000132983
3113	HLA-DPA1	0.000465383	0.00347636
3145	HMBS	0.000100179	0.00105067
3148	HMGB2	0.000638056	0.00441294
3150	HMGN1	0.000751129	0.00499416
3151	HMGN2	0.00162952	0.0091218
3158	HMGCS2	0.000649758	0.00446388
3170	FOXA2	0.00117861	0.0070337
3182	HNRNPAB	4.71049e-05	0.00056809
3183	HNRNPC	0.000315706	0.00257411
3187	HNRNPH1	9.73044e-17	8.78658e-14
3191	HNRNPL	2.0457e-27	9.85211e-24
3200	HOXA3	8.11535e-05	0.000888262
3219	HOXB9	0.000317635	0.0025782
3221	HOXC4	0.00100334	0.00622156
3231	HOXD1	1.95978e-06	4.31629e-05
3236	HOXD10	0.000424351	0.00323576
3237	HOXD11	0.00159271	0.00895175
3257	HPS1	2.79659e-05	0.000373971
3265	HRAS	2.7969e-06	5.81434e-05
3292	HSD17B1	4.31946e-10	4.42607e-08
3309	HSPA5	7.66431e-11	1.05461e-08
3313	HSPA9	0.00107613	0.0065702
3397	ID1	0.000967441	0.00607159
3418	IDH2	3.56477e-05	0.000457405
3419	IDH3A	0.000220368	0.00194495
3430	IFI35	0.000284164	0.00237044
3431	SP110	9.85039e-06	0.000160449
3433	IFIT2	0.000189723	0.00173726
3437	IFIT3	3.23805e-07	1.00826e-05
3476	IGBP1	9.97012e-05	0.00104686
3508	IGHMBP2	8.98593e-07	2.25338e-05
3516	RBPJ	0.000206752	0.0018462
3549	IHH	6.25738e-05	0.000718083
3560	IL2RB	0.000542833	0.00388452
3600	IL15	9.12796e-09	5.25421e-07
3601	IL15RA	2.79805e-05	0.000373971
3604	TNFRSF9	0.0013001	0.00762642
3619	INCENP	1.17185e-08	6.36502e-07
3620	IDO1	0.000298235	0.00246364
3622	ING2	3.29716e-05	0.000427625
3627	CXCL10	0.00131372	0.00768208
3628	INPP1	1.17726e-07	4.46431e-06
3643	INSR	8.08608e-05	0.000885729
3659	IRF1	1.11625e-05	0.000177032
3660	IRF2	0.000366137	0.00288119
3665	IRF7	2.76924e-06	5.76627e-05
3669	ISG20	3.19383e-06	6.45378e-05
3675	ITGA3	0.00172603	0.00956566
3680	ITGA9	0.000366385	0.00288119
3702	ITK	0.00102972	0.00635788
3703	STT3A	6.23718e-05	0.000716334
3712	IVD	6.11075e-08	2.56651e-06
3717	JAK2	1.18283e-07	4.47371e-06
3732	CD82	0.000209535	0.00186644
3754	KCNF1	0.00114175	0.00687619
3775	KCNK1	7.895e-08	3.17735e-06
3781	KCNN2	8.79805e-05	0.00094544
3824	KLRD1	1.93841e-08	9.86131e-07
3831	KLC1	1.05954e-09	8.88393e-08
3832	KIF11	9.40556e-05	0.000996272
3837	KPNB1	0.000838483	0.00543243
3902	LAG3	0.00023939	0.00207027
3913	LAMB2	0.000308574	0.00253023
3920	LAMP2	0.000995365	0.00617931
3925	STMN1	2.10939e-05	0.000298789
3932	LCK	7.58027e-05	0.000838589
3937	LCP2	0.000221404	0.00194933
3939	LDHA	0.000189804	0.00173726
3954	LETM1	1.13329e-06	2.73351e-05
3959	LGALS3BP	0.000512156	0.00372778
3976	LIF	0.000390756	0.00302229
3978	LIG1	0.000498467	0.00364651
4001	LMNB1	0.000855904	0.0055132
4035	LRP1	0.000736368	0.0049232
4043	LRPAP1	7.55304e-10	6.53451e-08
4054	LTBP3	0.000750073	0.00498944
4065	LY75	4.86119e-07	1.39631e-05
4067	LYN	0.000739268	0.00493802
4082	MARCKS	1.47116e-07	5.32713e-06
4087	SMAD2	2.22844e-11	3.97487e-09
4089	SMAD4	1.94127e-10	2.25721e-08
4117	MAK	0.0014428	0.00828192
4122	MAN2A2	0.000820844	0.00535179
4126	MANBA	1.73631e-07	6.08889e-06
4140	MARK3	4.31995e-06	8.20413e-05
4144	MAT2A	0.00115423	0.00692253
4149	MAX	8.59082e-06	0.000143161
4152	MBD1	8.40704e-10	7.145e-08
4166	CHST6	4.69515e-10	4.74374e-08
4173	MCM4	0.00101723	0.00629419
4174	MCM5	2.91675e-08	1.38117e-06
4175	MCM6	5.65535e-05	0.000662144
4193	MDM2	2.80809e-09	2.02856e-07
4200	ME2	4.57846e-06	8.61322e-05
4204	MECP2	0.00130874	0.00766562
4205	MEF2A	0.000287331	0.00239086
4212	MEIS2	0.000965065	0.00606492
4216	MAP3K4	3.62489e-05	0.000463473
4217	MAP3K5	0.00110413	0.00670556
4218	RAB8A	6.05317e-06	0.000107177
4221	MEN1	0.00130306	0.00764065
4224	MEP1A	5.60475e-06	0.00010022
4236	MFAP1	3.44203e-07	1.05581e-05
4245	MGAT1	0.000263566	0.00223942
4277	MICB	5.83538e-09	3.66563e-07
4288	MKI67	0.000642403	0.00443033
4292	MLH1	1.41545e-20	2.27227e-17
4293	MAP3K9	1.01106e-08	5.66192e-07
4299	AFF1	0.00128948	0.00757642
4312	MMP1	0.00160068	0.00898122
4329	ALDH6A1	3.81321e-06	7.42498e-05
4338	MOCS2	0.000316659	0.00257621
4343	MOV10	0.000232206	0.00202103
4345	CD200	8.23327e-09	4.85774e-07
4351	MPI	8.94859e-10	7.56077e-08
4356	MPP3	0.00128318	0.00754858
4361	MRE11A	0.000372536	0.00291571
4435	CITED1	2.07854e-07	7.01653e-06
4486	MST1R	0.000229018	0.0020009
4493	MT1E	0.000297249	0.00245971
4496	MT1H	0.00121382	0.00720806
4501	MT1X	8.89501e-05	0.000954008
4502	MT2A	7.82504e-05	0.000862366
4520	MTF1	0.00107068	0.00654644
4580	MTX1	2.12233e-05	0.000300328
4582	MUC1	8.37259e-06	0.000140333
4591	TRIM37	1.32364e-06	3.10959e-05
4599	MX1	4.92753e-07	1.40976e-05
4600	MX2	0.000513883	0.00373846
4636	MYL5	0.00080461	0.00526972
4641	MYO1C	8.20781e-05	0.000894992
4643	MYO1E	0.000219849	0.00194155
4668	NAGA	7.24436e-06	0.00012505
4676	NAP1L4	0.000982378	0.00612576
4677	NARS	1.62307e-09	1.25401e-07
4678	NASP	7.74653e-09	4.60584e-07
4680	CEACAM6	6.05392e-05	0.000701419
4682	NUBP1	2.79431e-05	0.000373971
4688	NCF2	0.000682278	0.00465858
4689	NCF4	0.000415437	0.00318252
4691	NCL	1.32731e-06	3.11316e-05
4714	NDUFB8	0.000284902	0.00237522
4722	NDUFS3	0.000132954	0.00131032
4729	NDUFV2	5.24337e-07	1.48833e-05
4752	NEK3	6.21242e-07	1.69673e-05
4763	NF1	0.000451468	0.00339694
4771	NF2	4.293e-05	0.000529678
4772	NFATC1	0.000392009	0.00302874
4782	NFIC	0.00011877	0.00120168
4790	NFKB1	9.66218e-07	2.38631e-05
4791	NFKB2	2.79667e-05	0.000373971
4792	NFKBIA	3.20141e-06	6.46005e-05
4802	NFYC	0.000466089	0.00347834
4818	NKG7	2.17051e-05	0.000305609
4824	NKX3-1	2.07507e-05	0.000295085
4832	NME3	4.08991e-05	0.000510726
4835	NQO2	1.98648e-05	0.000284446
4838	NODAL	7.79917e-07	2.03031e-05
4848	CNOT2	0.000126628	0.00125914
4849	CNOT3	3.06534e-05	0.000404088
4860	PNP	0.000535167	0.00384681
4864	NPC1	0.000104829	0.00108494
4881	NPR1	0.00049907	0.00364907
4898	NRD1	8.12178e-05	0.000888293
4900	NRGN	1.46484e-08	7.72409e-07
4902	NRTN	5.39379e-06	9.7144e-05
4925	NUCB2	3.65771e-09	2.51651e-07
4927	NUP88	4.16472e-05	0.000517831
4929	NR4A2	4.07404e-05	0.000509184
4935	GPR143	6.25874e-07	1.70334e-05
4952	OCRL	0.000362009	0.00285653
4957	ODF2	0.000623478	0.0043538
5007	OSBP	4.82102e-07	1.38753e-05
5018	OXA1L	9.78884e-06	0.000159807
5019	OXCT1	8.35506e-10	7.145e-08
5034	P4HB	6.06349e-07	1.67186e-05
5042	PABPC3	0.00134936	0.00784213
5048	PAFAH1B1	0.00135186	0.00785036
5049	PAFAH1B2	1.70789e-07	6.01843e-06
5082	PDCL	0.00070926	0.00479522
5087	PBX1	7.37665e-08	3.01067e-06
5096	PCCB	2.39436e-06	5.08731e-05
5108	PCM1	0.000271737	0.00228791
5116	PCNT	0.000721481	0.00485965
5145	PDE6A	0.000508783	0.00371257
5165	PDK3	0.000238189	0.0020644
5188	GATB	0.000957918	0.00603409
5195	PEX14	1.96727e-07	6.68779e-06
5198	PFAS	1.56486e-09	1.22211e-07
5203	PFDN4	2.97877e-06	6.12353e-05
5208	PFKFB2	5.22264e-05	0.000621042
5209	PFKFB3	0.000331942	0.00267181
5210	PFKFB4	2.57043e-09	1.87563e-07
5211	PFKL	5.97118e-05	0.000695739
5216	PFN1	1.81314e-07	6.26704e-06
5223	PGAM1	2.32793e-10	2.56747e-08
5264	PHYH	2.53487e-05	0.000345723
5270	SERPINE2	0.000597122	0.00419408
5271	SERPINB8	4.83667e-05	0.000580401
5272	SERPINB9	2.42094e-06	5.12119e-05
5283	PIGH	0.000973034	0.00609116
5297	PI4KA	0.000697903	0.00473394
5303	PIN4	0.00105756	0.00648817
5306	PITPNA	0.000182233	0.00168022
5315	PKM	1.95842e-07	6.67341e-06
5316	PKNOX1	8.5334e-05	0.000925605
5321	PLA2G4A	0.00166257	0.00928163
5329	PLAUR	0.000842694	0.00545242
5332	PLCB4	2.10472e-09	1.5921e-07
5335	PLCG1	0.000264578	0.00224464
5351	PLOD1	7.36845e-08	3.01067e-06
5360	PLTP	0.00159295	0.00895175
5371	PML	1.45817e-05	0.000221531
5393	EXOSC9	2.87846e-08	1.37254e-06
5394	EXOSC10	0.000147886	0.00142603
5411	PNN	0.00116237	0.00695013
5420	PODXL	0.0015139	0.00861473
5427	POLE2	0.000650056	0.00446388
5429	POLH	0.000204414	0.00182871
5430	POLR2A	5.82651e-09	3.66563e-07
5437	POLR2H	2.10723e-05	0.000298775
5439	POLR2J	0.000163476	0.00153836
5441	POLR2L	1.53913e-06	3.52414e-05
5462	POU5F1B	3.16469e-06	6.40384e-05
5468	PPARG	0.000161008	0.0015254
5479	PPIB	2.19618e-07	7.31116e-06
5496	PPM1G	0.000492807	0.00361976
5500	PPP1CB	2.38341e-05	0.000329526
5511	PPP1R8	3.20682e-05	0.000417811
5532	PPP3CB	0.000210425	0.0018709
5533	PPP3CC	2.94247e-05	0.000391102
5534	PPP3R1	2.46401e-09	1.81633e-07
5551	PRF1	4.84584e-05	0.000580536
5576	PRKAR2A	0.000406665	0.00312856
5590	PRKCZ	0.000389559	0.0030158
5592	PRKG1	0.0013745	0.00795943
5594	MAPK1	0.000629189	0.00436921
5597	MAPK6	0.000140725	0.00137193
5604	MAP2K1	1.72289e-05	0.000253215
5608	MAP2K6	0.000332918	0.00267397
5613	PRKX	6.24896e-06	0.00010997
5618	PRLR	0.000573249	0.00405399
5629	PROX1	2.0865e-05	0.000296418
5634	PRPS2	1.56935e-05	0.000235452
5635	PRPSAP1	4.24978e-05	0.000526594
5636	PRPSAP2	6.23975e-10	5.78763e-08
5641	LGMN	0.000113777	0.00116009
5685	PSMA4	0.000861562	0.00554075
5689	PSMB1	2.17602e-06	4.69242e-05
5694	PSMB6	1.48744e-08	7.81472e-07
5698	PSMB9	0.000323784	0.00261928
5699	PSMB10	0.000128563	0.00127443
5700	PSMC1	0.000135875	0.00133287
5704	PSMC4	2.50757e-05	0.000343406
5705	PSMC5	8.21219e-06	0.000138286
5707	PSMD1	6.20123e-05	0.000714081
5708	PSMD2	3.5874e-05	0.000459901
5715	PSMD9	2.94822e-07	9.3412e-06
5716	PSMD10	0.000708663	0.00479343
5719	PSMD13	0.000478315	0.00353669
5720	PSME1	2.46136e-10	2.69407e-08
5727	PTCH1	0.000629313	0.00436921
5728	PTEN	0.000352317	0.00279839
5729	PTGDR	1.39979e-06	3.2567e-05
5731	PTGER1	6.08332e-05	0.000702572
5738	PTGFRN	0.000832218	0.00540642
5771	PTPN2	3.46207e-05	0.000446209
5791	PTPRE	2.86376e-08	1.37006e-06
5813	PURA	6.43132e-07	1.73358e-05
5826	ABCD4	4.84295e-05	0.000580536
5836	PYGL	0.000807126	0.00527902
5860	QDPR	8.66159e-05	0.000935296
5865	RAB3B	0.000747501	0.00497777
5874	RAB27B	6.88593e-10	6.17937e-08
5875	RABGGTA	6.82942e-08	2.81919e-06
5883	RAD9A	4.5101e-08	1.98664e-06
5888	RAD51	1.2764e-05	0.000197869
5894	RAF1	0.000732762	0.00490363
5905	RANGAP1	2.4638e-05	0.000338053
5911	RAP2A	1.47842e-07	5.34007e-06
5912	RAP2B	0.000243997	0.00210088
5917	RARS	0.000643589	0.00443353
5920	RARRES3	5.37602e-07	1.51114e-05
5924	RASGRF2	2.52058e-05	0.000344861
5932	RBBP8	6.04567e-05	0.000701026
5936	RBM4	5.34057e-07	1.5041e-05
5971	RELB	0.000976234	0.00610326
5993	RFX5	1.67396e-06	3.79082e-05
6001	RGS10	0.00113962	0.00686624
6009	RHEB	0.000288952	0.00240206
6046	BRD2	1.07698e-05	0.000171936
6047	RNF4	6.28392e-05	0.000719985
6051	RNPEP	4.02288e-08	1.79946e-06
6117	RPA1	1.13573e-05	0.00017953
6118	RPA2	0.000121572	0.00122147
6138	RPL15	0.000558104	0.0039663
6156	RPL30	0.000537998	0.00386332
6166	RPL36AL	4.17539e-07	1.23035e-05
6170	RPL39	0.000487235	0.00359162
6184	RPN1	5.4518e-05	0.000642426
6195	RPS6KA1	4.39181e-06	8.32372e-05
6199	RPS6KB2	0.000696002	0.00472509
6235	RPS29	4.75021e-10	4.76605e-08
6241	RRM2	0.000151193	0.00144953
6251	RSU1	0.000235467	0.00204448
6294	SAFB	3.71673e-05	0.000473122
6302	TSPAN31	2.81753e-07	8.98624e-06
6304	SATB1	0.0008773	0.00561845
6341	SCO1	1.11963e-08	6.15072e-07
6351	CCL4	0.000366551	0.00288119
6352	CCL5	7.70875e-06	0.000131495
6369	CCL24	0.000286676	0.00238726
6373	CXCL11	6.51674e-06	0.00011385
6389	SDHA	1.76758e-07	6.16789e-06
6390	SDHB	0.000837885	0.00543103
6396	SEC13	1.39263e-07	5.11977e-06
6398	SECTM1	1.24183e-10	1.57385e-08
6414	SEPP1	0.000783891	0.00515975
6416	MAP2K4	1.52093e-06	3.488e-05
6418	SET	1.09075e-13	4.14716e-11
6421	SFPQ	8.98091e-06	0.000149145
6431	SRSF6	4.37293e-18	5.265e-15
6443	SGCB	3.84574e-05	0.000486543
6448	SGSH	0.000519696	0.00376369
6451	SH3BGRL	0.000448896	0.0033843
6452	SH3BP2	1.00345e-05	0.00016308
6469	SHH	0.000460866	0.00344826
6480	ST6GAL1	0.00013598	0.00133287
6491	STIL	3.14106e-06	6.36494e-05
6498	SKIL	5.13725e-07	1.46108e-05
6503	SLA	0.000245438	0.00210951
6505	SLC1A1	0.000506948	0.00370292
6512	SLC1A7	4.215e-07	1.23777e-05
6518	SLC2A5	4.10951e-07	1.21918e-05
6548	SLC9A1	4.59398e-05	0.000559172
6571	SLC18A2	0.00134026	0.00780179
6574	SLC20A1	8.24061e-05	0.00089789
6576	SLC25A1	0.000145106	0.00140516
6581	SLC22A3	3.81696e-07	1.14177e-05
6597	SMARCA4	0.00140751	0.00813429
6610	SMPD2	0.00163745	0.00915907
6623	SNCG	0.000123856	0.00123741
6626	SNRPA	5.99376e-05	0.000697807
6632	SNRPD1	2.66878e-05	0.000361374
6641	SNTB1	0.00150593	0.00858968
6642	SNX1	9.07362e-08	3.55273e-06
6647	SOD1	8.31497e-06	0.000139691
6648	SOD2	4.28683e-05	0.000529678
6651	SON	7.28603e-05	0.000811005
6672	SP100	3.04e-05	0.00040148
6713	SQLE	0.00168121	0.00936037
6720	SREBF1	2.59946e-15	1.63291e-12
6723	SRM	0.00084765	0.00546979
6728	SRP19	4.89901e-06	8.99452e-05
6730	SRP68	4.7804e-07	1.37859e-05
6737	TRIM21	0.000669189	0.00458003
6745	SSR1	0.000213281	0.00189513
6747	SSR3	3.04473e-09	2.15639e-07
6751	SSTR1	4.75208e-07	1.37591e-05
6760	SS18	0.00156304	0.00882832
6772	STAT1	8.31743e-05	0.000905578
6773	STAT2	6.80803e-11	9.64188e-09
6775	STAT4	0.000208482	0.00185935
6776	STAT5A	0.000224509	0.00196827
6780	STAU1	3.97236e-05	0.000499067
6787	NEK4	0.000349166	0.00278063
6789	STK4	0.000171669	0.00160121
6811	STX5	0.000639246	0.00441694
6827	SUPT4H1	1.78704e-05	0.000260536
6832	SUPV3L1	1.99832e-05	0.000285576
6836	SURF4	0.000116056	0.00117834
6844	VAMP2	3.75141e-06	7.34423e-05
6850	SYK	0.00132453	0.00773206
6868	ADAM17	2.49748e-06	5.26e-05
6874	TAF4	0.000141701	0.00137983
6875	TAF4B	0.000432022	0.00328173
6877	TAF5	0.000791297	0.00519903
6884	TAF13	5.03516e-08	2.17158e-06
6890	TAP1	4.41347e-06	8.34213e-05
6891	TAP2	3.0739e-07	9.65472e-06
6924	TCEB3	0.000209192	0.00186453
6932	TCF7	0.000672387	0.00459974
6936	GCFC2	0.000667216	0.00456869
6990	DYNLT3	0.000583195	0.00411225
7011	TEP1	0.000113208	0.00115756
7014	TERF2	0.00153812	0.00872506
7020	TFAP2A	2.32225e-08	1.14904e-06
7027	TFDP1	1.97705e-05	0.000283377
7032	TFF2	0.00148731	0.0085036
7038	TG	0.00141075	0.00814325
7040	TGFB1	1.48619e-05	0.000225078
7045	TGFBI	8.29947e-08	3.29425e-06
7048	TGFBR2	4.01493e-14	1.65736e-11
7050	TGIF1	2.93023e-05	0.000389833
7064	THOP1	3.71487e-06	7.32229e-05
7073	TIAL1	0.000557455	0.00396364
7083	TK1	0.000782295	0.00515394
7090	TLE3	6.10359e-07	1.67652e-05
7093	TLL2	4.57456e-06	8.61322e-05
7097	TLR2	0.000818363	0.00534043
7105	TSPAN6	2.03235e-10	2.29401e-08
7125	TNNC2	2.27534e-05	0.000317011
7137	TNNI3	1.63976e-08	8.49147e-07
7138	TNNT1	1.38575e-10	1.72598e-08
7156	TOP3A	3.14285e-07	9.84986e-06
7167	TPI1	0.000466632	0.00348059
7170	TPM3	4.31113e-05	0.000531008
7187	TRAF3	3.00636e-13	1.01014e-10
7268	TTC4	7.64689e-05	0.00084402
7283	TUBG1	0.000229612	0.00200209
7284	TUFM	0.00124238	0.00735654
7298	TYMS	4.11228e-16	3.30079e-13
7301	TYRO3	0.000491893	0.00361673
7314	UBB	8.54905e-07	2.16474e-05
7326	UBE2G1	1.54473e-06	3.52957e-05
7327	UBE2G2	0.00176155	0.00972515
7347	UCHL3	0.000590705	0.00415709
7378	UPP1	4.90967e-07	1.40744e-05
7384	UQCRC1	7.02236e-05	0.00078939
7389	UROD	3.19928e-05	0.000417554
7390	UROS	0.00072441	0.00486818
7391	USF1	2.55274e-14	1.27461e-11
7417	VDAC2	0.00146866	0.00841695
7429	VIL1	0.000372331	0.00291569
7453	WARS	2.72224e-08	1.31541e-06
7461	CLIP2	0.000555326	0.00395239
7468	WHSC1	2.75797e-09	2.00237e-07
7481	WNT11	0.000855472	0.0055132
7485	WRB	0.000462404	0.00345619
7486	WRN	0.000267528	0.00226435
7507	XPA	0.00032023	0.00259634
7508	XPC	9.64744e-07	2.38631e-05
7511	XPNPEP1	8.43045e-09	4.9313e-07
7512	XPNPEP2	0.000751747	0.00499597
7516	XRCC2	2.13515e-05	0.000301846
7529	YWHAB	0.000110292	0.00113335
7531	YWHAE	0.000523145	0.00377998
7533	YWHAH	7.93705e-07	2.05142e-05
7541	ZBTB14	0.00124958	0.00739306
7554	ZNF8	0.000273896	0.00230341
7559	ZNF12	0.000302578	0.00248813
7566	ZNF18	6.62328e-07	1.77209e-05
7569	ZNF182	0.000986727	0.00614295
7596	ZNF45	2.2783e-05	0.000317119
7597	ZBTB25	1.1028e-08	6.08141e-07
7707	ZNF148	1.58141e-09	1.2284e-07
7718	ZNF165	2.0022e-10	2.27778e-08
7726	TRIM26	0.000647904	0.00445545
7737	RNF113A	0.000381356	0.00297026
7738	ZNF184	0.00148454	0.00849116
7743	ZNF189	6.21347e-05	0.000714747
7750	ZMYM2	0.000104655	0.00108391
7754	ZNF204P	3.6419e-08	1.67574e-06
7762	ZNF215	0.000625863	0.00436239
7769	ZNF226	0.00152743	0.00868062
7775	ZNF232	2.60999e-14	1.27461e-11
7776	ZNF236	0.0003134	0.00255964
7780	SLC30A2	0.000354235	0.00280745
7782	SLC30A4	0.000458427	0.00343613
7786	MAP3K12	6.72355e-12	1.42856e-09
7873	MANF	2.50259e-07	8.1804e-06
7884	SLBP	0.000209951	0.00186784
7905	REEP5	0.000684121	0.00466235
7993	UBXN8	2.40925e-05	0.000331829
8027	STAM	0.000687165	0.00467648
8050	PDHX	8.85585e-08	3.47688e-06
8099	CDK2AP1	0.000129857	0.00128329
8175	SF3A2	0.000830779	0.0053995
8192	CLPP	0.00161587	0.00905589
8202	NCOA3	0.000192411	0.00175344
8224	SYN3	0.000730307	0.00489174
8295	TRRAP	3.75103e-05	0.000477068
8313	AXIN2	4.32125e-06	8.20413e-05
8317	CDC7	0.000156338	0.00148897
8318	CDC45	2.7087e-05	0.000365409
8320	EOMES	3.10404e-06	6.31651e-05
8398	PLA2G6	0.000629774	0.0043703
8402	SLC25A11	1.54381e-09	1.21222e-07
8409	UXT	0.000364856	0.00287429
8438	RAD54L	1.93386e-06	4.26572e-05
8449	DHX16	0.000452969	0.00340161
8479	HIRIP3	0.00106236	0.00650933
8490	RGS5	1.77165e-07	6.16789e-06
8502	PKP4	0.000828603	0.00539264
8503	PIK3R3	2.52964e-09	1.85524e-07
8526	DGKE	4.96648e-05	0.000594004
8533	COPS3	5.01619e-09	3.26459e-07
8542	APOL1	7.32381e-07	1.9239e-05
8555	CDC14B	0.000158948	0.00150885
8556	CDC14A	1.15069e-05	0.000180739
8566	PDXK	2.71474e-05	0.000365883
8569	MKNK1	0.000386715	0.00299907
8574	AKR7A2	3.29295e-05	0.000427463
8603	FAM193A	3.70375e-08	1.68807e-06
8623	ASMTL	0.0010376	0.00639282
8638	OASL	0.000251179	0.0021499
8650	NUMB	1.13182e-11	2.18034e-09
8658	TNKS	0.00125019	0.00739367
8667	EIF3H	0.000299297	0.00246958
8668	EIF3I	0.000185828	0.00171118
8675	STX16	1.60897e-08	8.36202e-07
8697	CDC23	7.86003e-08	3.17212e-06
8704	B4GALT2	0.000423022	0.00323035
8706	B3GALNT1	0.000434214	0.00329665
8721	EDF1	0.000861714	0.00554075
8726	EED	0.000770968	0.00510259
8731	RNMT	2.25975e-06	4.85846e-05
8737	RIPK1	1.15214e-05	0.000180739
8741	TNFSF13	4.17868e-07	1.23035e-05
8744	TNFSF9	1.08099e-10	1.40704e-08
8764	TNFRSF14	8.76828e-07	2.2032e-05
8766	RAB11A	3.21765e-05	0.000418817
8774	NAPG	1.00364e-07	3.89801e-06
8792	TNFRSF11A	0.000331315	0.00266825
8793	TNFRSF10D	6.78368e-08	2.80833e-06
8795	TNFRSF10B	6.22341e-08	2.59123e-06
8797	TNFRSF10A	1.99027e-10	2.27778e-08
8807	IL18RAP	0.00046782	0.00348765
8812	CCNK	0.000369584	0.00289731
8813	DPM1	0.000244772	0.00210629
8819	SAP30	1.30899e-06	3.08519e-05
8834	TMEM11	0.000230318	0.00200702
8836	GGH	3.7468e-06	7.34423e-05
8837	CFLAR	0.000696271	0.00472509
8841	HDAC3	0.000255159	0.00217623
8843	HCAR3	0.000514721	0.00374267
8844	KSR1	0.000121533	0.00122147
8846	ALKBH1	0.00147435	0.00843961
8856	NR1I2	1.39476e-05	0.000212794
8867	SYNJ1	2.01331e-06	4.40065e-05
8877	SPHK1	9.31938e-05	0.000990047
8879	SGPL1	7.79351e-07	2.03031e-05
8880	FUBP1	0.000424403	0.00323576
8890	EIF2B4	4.8422e-06	8.96925e-05
8892	EIF2B2	1.50694e-06	3.4614e-05
8894	EIF2S2	0.000583494	0.00411235
8897	MTMR3	8.78412e-05	0.000944996
8908	GYG2	0.00136517	0.00791493
8914	TIMELESS	0.000176014	0.0016333
8915	BCL10	0.00157028	0.00885534
8925	HERC1	0.00011838	0.00119856
8932	MBD2	3.50554e-12	8.73241e-10
8940	TOP3B	0.000551459	0.00393292
8942	KYNU	0.00039963	0.00308597
8971	H1FX	5.19388e-06	9.41546e-05
8975	USP13	0.000148753	0.00143098
9001	HAP1	0.0014704	0.00842358
9023	CH25H	0.000525217	0.00379038
9037	SEMA5A	5.35614e-10	5.19366e-08
9040	UBE2M	0.000283419	0.00236696
9054	NFS1	0.000968284	0.00607195
9055	PRC1	0.000479392	0.00354103
9061	PAPSS1	0.000196465	0.00177741
9063	PIAS2	2.12953e-16	1.80985e-13
9064	MAP3K6	2.32675e-06	4.96314e-05
9066	SYT7	0.0003009	0.00247998
9080	CLDN9	0.0013128	0.00768208
9097	USP14	8.81443e-08	3.47005e-06
9110	MTMR4	7.57706e-08	3.08376e-06
9111	NMI	3.01138e-06	6.17141e-05
9112	MTA1	9.7511e-07	2.40416e-05
9117	SEC22C	0.000705128	0.004772
9122	SLC16A4	4.03149e-05	0.000504739
9125	RQCD1	7.10905e-13	2.23286e-10
9135	RABEP1	0.000103853	0.00107715
9139	CBFA2T2	0.000724769	0.00486818
9150	CTDP1	9.14213e-11	1.23444e-08
9156	EXO1	0.00118075	0.00704353
9158	FIBP	0.000367328	0.00288119
9168	TMSB10	6.19293e-08	2.586e-06
9184	BUB3	7.97136e-05	0.000874489
9185	REPS2	0.000109919	0.00113113
9188	DDX21	0.000290653	0.00241481
9212	AURKB	0.000800084	0.00525198
9217	VAPB	0.000206351	0.00184376
9218	VAPA	0.000133271	0.00131165
9219	MTA2	9.31557e-27	3.36478e-23
9240	PNMA1	0.000312719	0.00255877
9246	UBE2L6	2.61608e-05	0.000354902
9258	MFHAS1	0.00051083	0.00372187
9262	STK17B	9.5875e-05	0.00101184
9270	ITGB1BP1	0.000462282	0.00345619
9283	GPR37L1	0.000332872	0.00267397
9289	ADGRG1	0.00136794	0.00792779
9306	SOCS6	1.99389e-08	1.00027e-06
9324	HMGN3	3.39043e-06	6.78462e-05
9325	TRIP4	0.000814225	0.00532064
9331	B4GALT6	0.000163129	0.00153779
9338	TCEAL1	0.000353479	0.00280454
9352	TXNL1	4.7111e-06	8.7601e-05
9361	LONP1	4.3714e-07	1.27592e-05
9371	KIF3B	0.000800592	0.00525293
9377	COX5A	0.000192943	0.00175434
9391	CIAO1	1.67661e-06	3.79086e-05
9400	RECQL5	0.000829499	0.00539452
9410	SNRNP40	7.81443e-06	0.000132983
9419	CRIPT	0.000850277	0.00548429
9424	KCNK6	3.66797e-05	0.000468152
9473	THEMIS2	0.00134315	0.00781235
9475	ROCK2	4.8863e-06	8.99327e-05
9480	ONECUT2	2.43794e-05	0.000335142
9487	PIGL	5.32496e-07	1.50264e-05
9498	SLC4A8	0.00115502	0.00692416
9513	FXR2	0.00084309	0.00545253
9517	SPTLC2	8.98647e-09	5.19346e-07
9525	VPS4B	3.36058e-08	1.57506e-06
9526	MPDU1	0.000220937	0.0019464
9530	BAG4	4.87696e-09	3.20283e-07
9531	BAG3	0.000316939	0.00257621
9532	BAG2	0.000366794	0.00288119
9538	EI24	0.000134537	0.0013223
9541	CIR1	3.89153e-05	0.000491197
9547	CXCL14	6.89452e-07	1.83448e-05
9552	SPAG7	0.00040653	0.00312856
9554	SEC22B	1.29519e-26	3.74259e-23
9556	C14orf2	2.54968e-05	0.000346871
9569	GTF2IRD1	6.89216e-05	0.000777953
9578	CDC42BPB	1.59825e-06	3.6422e-05
9584	RBM39	0.000424398	0.00323576
9601	PDIA4	7.96084e-05	0.000873999
9611	NCOR1	3.84754e-08	1.73845e-06
9615	GDA	2.92207e-06	6.05396e-05
9618	TRAF4	4.41704e-06	8.34213e-05
9632	SEC24C	1.01482e-06	2.48089e-05
9636	ISG15	4.88142e-06	8.99327e-05
9640	ZNF592	0.00044192	0.00334286
9643	MORF4L2	0.00144518	0.0082923
9646	CTR9	7.49406e-05	0.000830324
9662	CEP135	3.8677e-07	1.15217e-05
9665	KIAA0430	0.00112228	0.00678156
9667	SAFB2	9.20535e-12	1.84721e-09
9668	ZNF432	8.02245e-06	0.000135724
9674	KIAA0040	0.000774193	0.00511222
9677	PPIP5K1	1.22374e-11	2.29618e-09
9681	DEPDC5	7.74071e-08	3.13474e-06
9682	KDM4A	0.000772864	0.00511222
9683	N4BP1	0.00178762	0.00982692
9695	EDEM1	0.000209806	0.0018677
9700	ESPL1	0.00125386	0.0074072
9706	ULK2	0.000247344	0.00212065
9711	KIAA0226	2.37428e-05	0.000328893
9732	DOCK4	0.00129068	0.00758037
9743	ARHGAP32	2.23038e-12	5.96751e-10
9749	PHACTR2	5.75008e-05	0.000672145
9761	MLEC	0.00152848	0.00868062
9775	EIF4A3	0.000157527	0.00149833
9776	ATG13	0.000990817	0.00616508
9777	TM9SF4	0.000143031	0.00138972
9781	RNF144A	0.000161718	0.00152812
9783	RIMS3	0.000415265	0.00318252
9787	DLGAP5	0.0012759	0.00751498
9790	BMS1	2.29298e-09	1.70768e-07
9794	MAML1	0.0012548	0.0074072
9812	KIAA0141	7.98937e-07	2.05392e-05
9814	SFI1	0.000694983	0.004723
9815	GIT2	0.000919247	0.00582879
9817	KEAP1	9.51761e-06	0.000155908
9824	ARHGAP11A	9.27981e-05	0.000987296
9830	TRIM14	0.000310122	0.00254004
9841	ZBTB24	2.49081e-05	0.000341435
9849	ZNF518A	0.000986835	0.00614295
9851	KIAA0753	1.75871e-07	6.15249e-06
9852	EPM2AIP1	1.06635e-05	0.000170806
9860	LRIG2	9.83113e-07	2.41976e-05
9870	AREL1	2.97416e-11	4.99658e-09
9871	SEC24D	1.54017e-10	1.85437e-08
9873	FCHSD2	0.000247389	0.00212065
9874	TLK1	0.00111121	0.00674572
9881	TRANK1	0.000101388	0.00105875
9883	POM121	0.000382512	0.00297606
9905	SGSM2	3.00687e-07	9.5062e-06
9909	DENND4B	0.000143348	0.00139186
9911	TMCC2	0.00123764	0.00733147
9915	ARNT2	6.68336e-05	0.000756749
9919	SEC16A	7.39344e-05	0.000821064
9920	KBTBD11	0.000375755	0.00293296
9923	ZBTB40	7.93972e-05	0.000872343
9927	MFN2	2.15862e-05	0.00030427
9928	KIF14	0.000806181	0.00527523
9943	OXSR1	3.5397e-05	0.000455402
9960	USP3	2.01104e-05	0.000287109
9967	THRAP3	5.09808e-12	1.15089e-09
9973	CCS	0.000133267	0.00131165
9975	NR1D2	0.00108841	0.00662978
9984	THOC1	4.24215e-07	1.24322e-05
9989	PPP4R1	4.64023e-09	3.06128e-07
9990	SLC12A6	8.73671e-07	2.19909e-05
9997	SCO2	3.85039e-08	1.73845e-06
10001	MED6	4.8274e-06	8.95331e-05
10005	ACOT8	0.000618772	0.00432302
10011	SRA1	4.93212e-06	9.02015e-05
10038	PARP2	1.77056e-08	9.13608e-07
10039	PARP3	0.000992706	0.00617154
10042	HMGXB4	1.02997e-05	0.000166082
10046	MAMLD1	3.87733e-06	7.51146e-05
10066	SCAMP2	0.000128911	0.00127569
10069	RWDD2B	1.4362e-07	5.23315e-06
10073	SNUPN	3.65184e-07	1.1038e-05
10079	ATP9A	1.95287e-10	2.25721e-08
10085	EDIL3	0.00182437	0.00998429
10087	COL4A3BP	0.000117265	0.00118894
10093	ARPC4	0.000191062	0.00174602
10110	SGK2	0.000217756	0.00192542
10116	FEM1B	0.00132633	0.00773632
10121	ACTR1A	0.000662368	0.00453764
10125	RASGRP1	2.63287e-05	0.000356845
10157	AASS	0.00130891	0.00766562
10159	ATP6AP2	0.00018184	0.00167767
10160	FARP1	3.48372e-09	2.41984e-07
10180	RBM6	1.06376e-09	8.88393e-08
10184	LHFPL2	8.38296e-05	0.000911339
10189	ALYREF	1.63872e-06	3.72267e-05
10198	MPHOSPH9	4.79687e-08	2.08751e-06
10200	MPHOSPH6	0.000228191	0.00199571
10217	CTDSPL	0.000995669	0.00617931
10225	CD96	2.9796e-06	6.12353e-05
10229	COQ7	0.000940218	0.00594758
10237	SLC35B1	0.000239748	0.0020717
10241	CALCOCO2	0.00115686	0.00692485
10243	GPHN	7.87586e-07	2.03925e-05
10250	SRRM1	3.74349e-10	3.86329e-08
10251	SPRY3	0.00153432	0.00870694
10252	SPRY1	0.000496285	0.00363422
10254	STAM2	0.00136092	0.00789363
10260	DENND4A	0.000905025	0.00576027
10262	SF3B4	0.00172235	0.00954894
10263	CDK2AP2	0.000975474	0.00610115
10267	RAMP1	4.9325e-10	4.88115e-08
10270	AKAP8	0.000156295	0.00148897
10273	STUB1	0.00020239	0.00181736
10285	SMNDC1	1.00467e-05	0.000163095
10291	SF3A1	3.31911e-07	1.02907e-05
10295	BCKDK	3.04705e-06	6.22685e-05
10309	CCNO	2.11288e-06	4.56989e-05
10312	TCIRG1	1.14617e-07	4.36937e-06
10316	NMUR1	0.00135022	0.00784397
10318	TNIP1	0.000297168	0.00245971
10327	AKR1A1	0.000947008	0.00597483
10336	PCGF3	0.000130657	0.00129031
10346	TRIM22	0.000160668	0.00152318
10360	NPM3	0.0014301	0.00822209
10365	KLF2	0.00056511	0.0040082
10367	MICU1	5.17165e-06	9.38693e-05
10376	TUBA1B	4.70966e-06	8.7601e-05
10379	IRF9	0.000374497	0.00292788
10381	TUBB3	8.94383e-06	0.0001487
10383	TUBB4B	3.79957e-06	7.41841e-05
10384	BTN3A3	4.50016e-05	0.000550537
10385	BTN2A2	0.00108844	0.00662978
10400	PEMT	4.03049e-05	0.000504739
10401	PIAS3	1.15266e-07	4.38255e-06
10403	NDC80	3.19011e-07	9.97636e-06
10419	PRMT5	5.67471e-07	1.57973e-05
10425	ARIH2	0.000274802	0.00230834
10427	SEC24B	0.000247847	0.00212264
10451	VAV3	8.27276e-07	2.11548e-05
10460	TACC3	3.56939e-07	1.0857e-05
10478	SLC25A17	0.0013872	0.00802652
10491	CRTAP	0.000627211	0.00436336
10494	STK25	6.09043e-06	0.000107573
10495	ENOX2	1.97685e-05	0.000283377
10497	UNC13B	0.000542587	0.00388452
10509	SEMA4B	2.02688e-05	0.000288801
10512	SEMA3C	0.00170065	0.00945767
10514	MYBBP1A	3.0524e-10	3.26675e-08
10519	CIB1	7.26317e-05	0.000810334
10520	ZNF211	9.10705e-07	2.27645e-05
10524	KAT5	0.000532567	0.00383194
10525	HYOU1	4.89942e-06	8.99452e-05
10529	NEBL	0.001207	0.00717643
10533	ATG7	4.57411e-09	3.0315e-07
10551	AGR2	4.42433e-05	0.000543561
10561	IFI44	0.000265995	0.00225534
10563	CXCL13	5.48114e-05	0.000644882
10564	ARFGEF2	3.95467e-05	0.000497277
10566	AKAP3	0.000738985	0.00493802
10578	GNLY	1.57046e-11	2.90897e-09
10585	POMT1	0.000676147	0.00462108
10594	PRPF8	6.01003e-06	0.000106543
10598	AHSA1	0.00025814	0.00219647
10611	PDLIM5	6.41611e-05	0.00072992
10614	HEXIM1	1.82729e-05	0.000265066
10615	SPAG5	0.000103074	0.00107369
10620	ARID3B	0.000161659	0.00152812
10622	POLR3G	2.22838e-05	0.000311974
10627	MYL12A	0.000108417	0.00111886
10634	GAS2L1	2.07001e-15	1.35943e-12
10643	IGF2BP3	0.000967472	0.00607159
10656	KHDRBS3	4.33125e-07	1.26676e-05
10657	KHDRBS1	0.0014132	0.00815234
10664	CTCF	2.69242e-05	0.000364233
10673	TNFSF13B	0.000168436	0.00157656
10675	CSPG5	0.000240226	0.00207459
10681	GNB5	1.46954e-06	3.40197e-05
10682	EBP	0.000919423	0.00582879
10687	PNMA2	0.00123646	0.00732745
10691	GMEB1	9.29984e-13	2.79925e-10
10726	NUDC	5.54521e-07	1.55266e-05
10733	PLK4	0.00028744	0.00239086
10735	STAG2	1.10879e-09	9.06794e-08
10749	KIF1C	7.97954e-07	2.05392e-05
10758	TRAF3IP2	0.00115179	0.00691073
10762	NUP50	9.77483e-13	2.88218e-10
10763	NES	0.000845314	0.00546203
10766	TOB2	0.00113793	0.00685891
10767	HBS1L	5.04927e-06	9.19948e-05
10768	AHCYL1	2.10998e-06	4.56989e-05
10769	PLK2	5.56417e-07	1.55495e-05
10776	ARPP19	3.31738e-06	6.66613e-05
10778	ZNF271P	0.00107367	0.00656193
10781	ZNF266	0.000768957	0.00509161
10788	IQGAP2	0.000326277	0.00263649
10802	SEC24A	2.12358e-12	5.78897e-10
10808	HSPH1	6.82432e-12	1.42895e-09
10815	CPLX1	7.62894e-06	0.000130596
10826	FAXDC2	0.000220574	0.00194558
10827	FAM114A2	0.00152817	0.00868062
10845	CLPX	0.00131236	0.00768208
10848	PPP1R13L	0.000732309	0.00490287
10855	HPSE	7.76091e-22	1.60185e-18
10856	RUVBL2	0.000266503	0.00225832
10857	PGRMC1	2.72018e-06	5.68759e-05
10861	SLC26A1	0.000354007	0.00280719
10892	MALT1	0.000592954	0.00416885
10893	MMP24	0.00019828	0.00179158
10907	TXNL4A	5.13063e-10	5.04268e-08
10922	FASTK	0.00167089	0.00932084
10928	RALBP1	2.00592e-06	4.3978e-05
10929	SRSF8	2.82138e-05	0.00037646
10938	EHD1	5.40266e-05	0.000638247
10939	AFG3L2	1.10654e-07	4.24065e-06
10945	KDELR1	0.000877692	0.00561847
10946	SF3A3	3.33933e-06	6.70093e-05
10947	AP3M2	0.000347043	0.00276715
10955	SERINC3	6.59265e-12	1.42165e-09
10964	IFI44L	0.00161228	0.0090428
10972	TMED10	3.05793e-11	5.07828e-09
10973	ASCC3	0.000700255	0.00474544
10981	RAB32	2.52864e-05	0.000345636
10992	SF3B2	4.11047e-05	0.000512408
10999	SLC27A4	1.00042e-05	0.000162771
11000	SLC27A3	0.000238871	0.00206783
11015	KDELR3	7.39891e-06	0.00012711
11030	RBPMS	0.00155353	0.00878831
11052	CPSF6	0.00139004	0.00803976
11076	TPPP	0.000402879	0.00310443
11079	RER1	1.43796e-07	5.23315e-06
11091	WDR5	0.00105918	0.00649532
11098	PRSS23	0.000745166	0.00496823
11116	FGFR1OP	0.000232464	0.00202206
11118	BTN3A2	1.09826e-08	6.07958e-07
11119	BTN3A1	2.82911e-08	1.36168e-06
11128	POLR3A	0.000523254	0.00377998
11130	ZWINT	0.000119995	0.00120815
11133	KPTN	0.00029892	0.00246789
11135	CDC42EP1	7.38964e-09	4.43011e-07
11138	TBC1D8	2.3515e-05	0.000326051
11146	GLMN	0.000126298	0.00125671
11147	HHLA3	4.25608e-05	0.000526922
11162	NUDT6	6.38039e-07	1.7246e-05
11168	PSIP1	1.75738e-06	3.94877e-05
11169	WDHD1	1.4474e-05	0.000220127
11186	RASSF1	0.000447354	0.00337689
11188	NISCH	2.32905e-06	4.96314e-05
11198	SUPT16H	0.000385935	0.00299623
11200	CHEK2	0.00120435	0.00716362
11201	POLI	0.000207756	0.00185402
11213	IRAK3	4.49064e-05	0.000549837
11226	GALNT6	0.000316253	0.00257566
11231	SEC63	5.7251e-06	0.000102245
11234	HPS5	2.40517e-08	1.186e-06
11237	RNF24	9.61657e-06	0.00015735
11253	MAN1B1	0.00170796	0.0094837
11257	TP53TG1	0.00125911	0.00742817
11261	CHP1	7.00776e-10	6.24988e-08
11264	PXMP4	0.00109323	0.00665052
11270	NRM	0.000471412	0.00350719
11274	USP18	9.15377e-13	2.79925e-10
11320	MGAT4A	0.000755207	0.00501435
11322	TMC6	0.000381834	0.00297238
11332	ACOT7	0.000178392	0.00165324
11337	GABARAP	0.000564287	0.00400433
11339	OIP5	0.000204899	0.00183192
22795	NID2	0.00015471	0.00147888
22820	COPG1	3.8649e-08	1.73957e-06
22824	HSPA4L	6.12321e-09	3.79691e-07
22826	DNAJC8	2.06962e-06	4.50868e-05
22834	ZNF652	1.84191e-06	4.09415e-05
22837	COBLL1	0.00044838	0.00338287
22839	DLGAP4	0.000773933	0.00511222
22850	ADNP2	4.92918e-10	4.88115e-08
22852	ANKRD26	9.76315e-06	0.000159568
22856	CHSY1	2.30745e-06	4.93167e-05
22863	ATG14	3.66684e-05	0.000468152
22864	R3HDM2	0.000274326	0.00230568
22870	PPP6R1	0.00121732	0.00722293
22876	INPP5F	2.25502e-07	7.43848e-06
22878	TRAPPC8	0.00162709	0.00911172
22880	MORC2	0.00118401	0.0070601
22907	DHX30	0.000100835	0.00105417
22911	WDR47	0.000799264	0.00524899
22919	MAPRE1	0.000579361	0.00409321
22924	MAPRE3	0.000492444	0.00361894
22926	ATF6	8.38176e-05	0.000911339
22985	ACIN1	2.41698e-06	5.12031e-05
22995	CEP152	4.02813e-05	0.000504739
23001	WDFY3	0.000225844	0.00197877
23013	SPEN	0.00133072	0.00775705
23014	FBXO21	2.96157e-14	1.38028e-11
23023	TMCC1	3.37428e-05	0.000436451
23028	KDM1A	0.000161323	0.00152739
23029	RBM34	3.91762e-08	1.75782e-06
23039	XPO7	0.00116926	0.00698365
23047	PDS5B	0.00142459	0.00820021
23059	CLUAP1	7.28273e-05	0.000811005
23065	EMC1	8.35277e-06	0.000140164
23076	RRP1B	0.0017731	0.00976658
23087	TRIM35	2.08853e-07	7.03383e-06
23093	TTLL5	1.32971e-05	0.000205033
23095	KIF1B	4.09991e-06	7.8666e-05
23096	IQSEC2	0.000332654	0.00267397
23107	MRPS27	6.09717e-07	1.67652e-05
23108	RAP1GAP2	1.68524e-05	0.000248961
23114	NFASC	0.000420492	0.00321467
23125	CAMTA2	1.48214e-10	1.83025e-08
23135	KDM6B	0.000341639	0.0027316
23140	ZZEF1	1.20487e-08	6.51985e-07
23141	ANKLE2	0.000572019	0.00404925
23157	SEPTIN6	8.42613e-05	0.000915344
23160	WDR43	1.80037e-05	0.000261688
23164	MPRIP	0.000127245	0.00126315
23168	RTF1	7.05915e-09	4.26739e-07
23170	TTLL12	4.10321e-05	0.000511945
23173	METAP1	1.54639e-06	3.52957e-05
23175	LPIN1	4.90569e-12	1.12504e-09
23176	SEPTIN8	1.0725e-05	0.000171411
23177	CEP68	5.36071e-06	9.68144e-05
23178	PASK	0.000139412	0.00136281
23181	DIP2A	1.19459e-07	4.50639e-06
23184	MESDC2	6.28635e-09	3.85407e-07
23186	RCOR1	3.13457e-05	0.00041022
23191	CYFIP1	0.000278684	0.00233687
23195	MDN1	1.36292e-06	3.18117e-05
23199	GSE1	0.000361151	0.0028531
23203	PMPCA	3.00968e-05	0.000399667
23207	PLEKHM2	8.63516e-05	0.00093314
23210	JMJD6	3.56166e-05	0.000457405
23216	TBC1D1	5.09883e-07	1.45302e-05
23225	NUP210	6.38877e-05	0.000727957
23234	DNAJC9	0.00105389	0.0064739
23236	PLCB1	0.000304773	0.00250475
23239	PHLPP1	3.94102e-09	2.66074e-07
23240	KIAA0922	6.82506e-06	0.000118236
23244	PDS5A	5.15982e-05	0.000614585
23252	OTUD3	2.90496e-08	1.38062e-06
23254	KAZN	0.000789161	0.00518971
23274	CLEC16A	0.00105245	0.00647054
23276	KLHL18	1.38782e-05	0.000212183
23277	CLUH	1.0952e-05	0.000174267
23279	NUP160	0.000112782	0.00115484
23286	WWC1	9.85587e-08	3.83821e-06
23293	SMG6	0.000339512	0.0027176
23300	ATMIN	0.00156462	0.00883375
23304	UBR2	0.000940894	0.00594873
23308	ICOSLG	5.76426e-06	0.000102817
23333	DPY19L1	8.96246e-05	0.000958473
23334	SZT2	1.02172e-05	0.000164973
23335	WDR7	8.00604e-14	3.21309e-11
23341	DNAJC16	4.16403e-06	7.94742e-05
23347	SMCHD1	9.49051e-09	5.37721e-07
23351	KHNYN	0.000386294	0.00299741
23353	SUN1	2.23895e-05	0.000312847
23358	USP24	0.000722173	0.00486205
23366	KIAA0895	3.76175e-05	0.00047801
23368	PPP1R13B	0.000820436	0.00535154
23387	SIK3	0.000327443	0.00264296
23397	NCAPH	0.000111787	0.00114546
23399	CTDNEP1	4.91497e-11	7.39703e-09
23410	SIRT3	0.00133096	0.00775705
23411	SIRT1	0.00046958	0.00349536
23416	KCNH3	0.000805189	0.00527112
23429	RYBP	7.43995e-05	0.000825594
23431	AP4E1	1.36932e-07	5.04691e-06
23463	ICMT	3.82069e-06	7.42952e-05
23464	GCAT	8.96158e-12	1.82362e-09
23467	NPTXR	0.000307925	0.00252846
23468	CBX5	0.000652744	0.00448021
23475	QPRT	1.22364e-07	4.59199e-06
23484	LEPROTL1	2.19299e-07	7.31116e-06
23503	ZFYVE26	3.12865e-06	6.35763e-05
23509	POFUT1	4.18122e-07	1.23035e-05
23511	NUP188	0.000180245	0.00166401
23523	CABIN1	0.000257465	0.00219331
23533	PIK3R5	0.000747631	0.00497777
23556	PIGN	1.60559e-05	0.000239526
23558	WBP2	0.000745881	0.0049707
23564	DDAH2	8.77723e-08	3.46485e-06
23582	CCNDBP1	3.79193e-05	0.000480578
23586	DDX58	6.54507e-06	0.000114207
23587	ELP5	8.74223e-08	3.46049e-06
23596	OPN3	0.000391813	0.00302874
23601	CLEC5A	9.55119e-05	0.00100874
23603	CORO1C	5.49866e-06	9.85666e-05
23613	ZMYND8	6.42087e-06	0.000112447
23633	KPNA6	8.69578e-15	4.83218e-12
23636	NUP62	0.00063866	0.004415
23647	ARFIP2	0.000606992	0.00425307
23654	PLXNB2	0.000251936	0.00215383
23657	SLC7A11	7.38674e-07	1.93691e-05
23670	TMEM2	1.51699e-05	0.000228545
23729	SHPK	0.00159598	0.00896527
23753	SDF2L1	1.37749e-09	1.10567e-07
23764	MAFF	0.00127422	0.00750813
23765	IL17RA	6.91087e-05	0.000778686
23774	BRD1	0.000533829	0.0038391
23780	APOL2	9.03868e-05	0.000965908
24138	IFIT5	5.39913e-06	9.7144e-05
24145	PANX1	0.000271318	0.00228572
25764	HYPK	3.07077e-06	6.26644e-05
25793	FBXO7	2.69664e-05	0.000364458
25797	QPCT	8.22455e-06	0.000138333
25800	SLC39A6	1.04443e-05	0.000167853
25816	TNFAIP8	0.000222432	0.00195124
25819	CCRN4L	8.58011e-07	2.16723e-05
25824	PRDX5	0.00157294	0.00885996
25828	TXN2	0.000420496	0.00321467
25829	TMEM184B	0.000222335	0.00195124
25844	YIPF3	0.0004352	0.0033024
25852	ARMC8	4.59121e-06	8.62598e-05
25858	TEX40	8.70893e-05	0.000939004
25886	POC1A	3.20703e-05	0.000417811
25898	RCHY1	2.21594e-05	0.000310533
25914	RTTN	5.66593e-09	3.60623e-07
25929	GEMIN5	0.00107639	0.0065702
25938	HEATR5A	0.00143545	0.00824626
25939	SAMHD1	0.000692842	0.00471067
25941	TPGS2	1.03329e-10	1.35718e-08
25942	SIN3A	7.46524e-05	0.000827765
25974	MMACHC	0.000148763	0.00143098
25977	NECAP1	0.000524216	0.00378505
25980	AAR2	0.000550903	0.00393283
25984	KRT23	1.43613e-09	1.14148e-07
25988	HINFP	5.55605e-05	0.000651624
25989	ULK3	3.46795e-06	6.90151e-05
25996	REXO2	0.000516759	0.00374972
25998	IBTK	0.000604908	0.00424052
26001	RNF167	0.000252841	0.00215901
26005	C2CD3	4.70553e-05	0.000567965
26007	TKFC	1.50016e-06	3.45131e-05
26013	L3MBTL1	0.00155902	0.00881247
26015	RPAP1	3.39234e-05	0.000438394
26019	UPF2	0.000269317	0.0022755
26020	LRP10	3.73803e-07	1.1275e-05
26037	SIPA1L1	3.18291e-05	0.000415793
26046	LTN1	2.75347e-05	0.000370066
26052	DNM3	0.00151094	0.00860307
26053	AUTS2	6.27958e-07	1.7054e-05
26057	ANKRD17	6.03376e-05	0.00070077
26088	GGA1	9.80695e-09	5.51326e-07
26097	CHTOP	0.000119503	0.00120572
26098	EDRF1	1.47164e-06	3.40197e-05
26099	SZRD1	9.26746e-06	0.000152533
26115	TANC2	7.15461e-06	0.000123796
26119	LDLRAP1	0.000522114	0.00377742
26130	GAPVD1	0.00010718	0.00110689
26137	ZBTB20	0.00114458	0.00688463
26148	C10orf12	2.56153e-07	8.35416e-06
26150	RIBC2	0.000367291	0.00288119
26155	NOC2L	1.18854e-06	2.83835e-05
26164	MTG2	0.000824853	0.00537549
26168	SENP3	0.000984042	0.00613349
26190	FBXW2	0.000190765	0.00174441
26191	PTPN22	0.000861389	0.00554075
26206	SPAG8	0.000119922	0.00120815
26207	PITPNC1	0.000684843	0.00466507
26234	FBXL5	0.00059494	0.00418079
26258	BLOC1S6	6.34581e-05	0.000724777
26260	FBXO25	0.0015982	0.00897425
26263	FBXO22	9.3974e-06	0.000154288
26270	FBXO6	4.0048e-11	6.50093e-09
26276	VPS33B	5.91464e-08	2.51338e-06
26277	TINF2	2.83358e-06	5.88213e-05
26499	PLEK2	3.76692e-05	0.000478247
26504	CNNM4	0.000643461	0.00443353
26511	CHIC2	4.94136e-05	0.00059149
26528	DAZAP1	1.25414e-08	6.736e-07
26576	SRPK3	0.00106848	0.00653575
26578	OSTF1	3.77769e-05	0.000479193
26589	MRPL46	0.00037476	0.00292836
26608	TBL2	9.13994e-05	0.000974567
26747	NUFIP1	0.00169897	0.00945198
26873	OPLAH	5.32288e-05	0.000630368
26993	AKAP8L	0.00181302	0.00992594
26996	GPR160	0.000187578	0.0017251
27032	ATP2C1	0.000729501	0.00488861
27034	ACAD8	6.02964e-05	0.00070077
27035	NOX1	2.26813e-06	4.86322e-05
27037	TRMT2A	1.50842e-05	0.000227491
27043	PELP1	0.000214387	0.00190261
27074	LAMP3	1.7459e-06	3.93522e-05
27075	TSPAN13	0.000627263	0.00436336
27079	RPUSD2	0.000803014	0.00526528
27141	CIDEB	0.000946044	0.00597397
27165	GLS2	0.00178372	0.00981387
27229	TUBGCP4	1.17063e-06	2.80484e-05
27235	COQ2	4.48496e-07	1.3038e-05
27237	ARHGEF16	2.98378e-06	6.12353e-05
27244	SESN1	1.7758e-06	3.97164e-05
27283	TINAG	0.00080432	0.00526972
27286	SRPX2	0.000580122	0.00409458
27297	CRCP	6.04293e-05	0.000701026
27300	ZNF544	3.34476e-05	0.00043302
27315	PGAP2	0.000175566	0.00163019
27330	RPS6KA6	0.000967807	0.00607159
27332	ZNF638	0.00127005	0.00748663
27333	GOLIM4	0.000117491	0.0011904
27338	UBE2S	0.00166537	0.00929367
27349	MCAT	4.81544e-08	2.08929e-06
27429	HTRA2	3.48172e-07	1.06351e-05
27430	MAT2B	0.000137776	0.00134772
27440	CECR5	0.000128625	0.00127443
28512	NKIRAS1	0.00011296	0.00115584
28951	TRIB2	2.08836e-06	4.53043e-05
28954	REM1	6.76589e-07	1.80691e-05
28959	TMEM176B	2.47268e-07	8.11938e-06
28960	DCPS	7.65643e-05	0.000844428
28966	SNX24	3.01383e-05	0.000399851
28976	ACAD9	0.00084718	0.00546919
28985	MCTS1	7.26988e-05	0.000810458
29062	WDR91	0.000626464	0.00436336
29068	ZBTB44	0.00109057	0.00663993
29071	C1GALT1C1	0.000449246	0.0033843
29090	TIMM21	3.40628e-08	1.58244e-06
29098	RANGRF	0.000379218	0.00295547
29101	SSU72	2.26869e-06	4.86322e-05
29109	FHOD1	3.12288e-05	0.000409371
29121	CLEC2D	0.00142656	0.00820661
29126	CD274	0.000222258	0.00195124
29128	UHRF1	5.33428e-05	0.000631201
29760	BLNK	0.000229614	0.00200209
29766	TMOD3	2.8693e-05	0.000382433
29796	UQCR10	0.000171191	0.00159778
29801	ZDHHC8	0.00023944	0.00207027
29882	ANAPC2	2.38047e-05	0.000329435
29883	CNOT7	0.00109589	0.00666388
29886	SNX8	7.93553e-05	0.000872343
29893	PSMC3IP	1.82107e-10	2.1391e-08
29899	GPSM2	7.22092e-05	0.000806867
29901	SAC3D1	0.000221879	0.00195124
29909	GPR171	0.0009177	0.00582298
29911	HOOK2	2.77927e-05	0.00037284
29919	C18orf8	4.21909e-11	6.6258e-09
29922	NME7	2.07204e-11	3.7421e-09
29926	GMPPA	6.34134e-05	0.000724777
29928	TIMM22	7.35156e-09	4.42564e-07
29934	SNX12	0.000459125	0.00343701
29941	PKN3	3.37622e-07	1.04008e-05
29943	PADI1	0.000888773	0.00566681
29945	ANAPC4	0.000701517	0.00475177
29952	DPP7	5.80404e-07	1.60953e-05
29954	POMT2	0.000452983	0.00340161
29966	STRN3	6.21178e-25	1.4958e-21
29974	A1CF	5.26715e-09	3.38221e-07
29979	UBQLN1	8.99917e-07	2.25338e-05
29980	DONSON	0.000114719	0.00116641
29982	NRBF2	0.00109301	0.00665052
29988	SLC2A8	0.000774703	0.00511325
29993	PACSIN1	0.00112476	0.00679367
30001	ERO1L	0.000101419	0.00105875
30061	SLC40A1	0.000360599	0.0028531
30817	ADGRE2	9.3997e-05	0.000996272
30827	CXXC1	7.87571e-16	5.68941e-13
30850	CDR2L	0.00167799	0.00934965
49856	WRAP73	3.86753e-07	1.15217e-05
50488	MINK1	0.000168069	0.00157474
50509	COL5A3	0.000516432	0.00374972
50512	PODXL2	0.000829639	0.00539452
50619	DEF6	0.00179308	0.00984278
50628	GEMIN4	1.5379e-09	1.21222e-07
50809	HP1BP3	6.68075e-05	0.000756749
50840	TAS2R14	0.00170212	0.00946219
51003	MED31	7.16165e-10	6.34795e-08
51004	COQ6	2.49258e-06	5.26e-05
51006	SLC35C2	0.00159011	0.00894623
51009	DERL2	1.50427e-05	0.000227103
51012	SLMO2	1.14882e-06	2.76176e-05
51015	ISOC1	0.000425899	0.00324545
51016	EMC9	1.74943e-06	3.93704e-05
51019	CCDC53	0.000953118	0.00601076
51030	TVP23B	9.26938e-06	0.000152533
51031	GLOD4	2.39746e-07	7.89032e-06
51056	LAP3	2.57177e-05	0.000349547
51061	TXNDC11	0.00152967	0.00868395
51065	RPS27L	5.95015e-08	2.52105e-06
51066	SSUH2	0.000755763	0.00501574
51069	MRPL2	5.67029e-13	1.84442e-10
51073	MRPL4	0.00111764	0.00677054
51075	TMX2	5.02399e-06	9.16497e-05
51090	PLLP	8.68594e-07	2.19013e-05
51091	SEPSECS	0.000192631	0.00175344
51092	SIDT2	0.00034955	0.002781
51098	IFT52	0.000123165	0.00123319
51103	NDUFAF1	6.97657e-07	1.8495e-05
51109	RDH11	0.000603802	0.00423482
51114	ZDHHC9	5.6603e-08	2.41239e-06
51116	MRPS2	0.000319927	0.00259534
51117	COQ4	3.95959e-06	7.61759e-05
51118	UTP11L	1.09043e-05	0.000173699
51124	IER3IP1	3.34518e-06	6.70334e-05
51128	SAR1B	0.000119599	0.00120584
51150	SDF4	3.0849e-06	6.28641e-05
51163	DBR1	1.03642e-06	2.52515e-05
51172	NAGPA	0.000955323	0.00602204
51185	CRBN	0.00143642	0.00824856
51193	ZNF639	0.000121171	0.00121913
51199	NIN	1.06772e-05	0.000170836
51218	GLRX5	8.78266e-05	0.000944996
51230	PHF20	4.16108e-06	7.94742e-05
51232	CRIM1	2.93017e-09	2.1013e-07
51239	ANKRD39	2.54759e-06	5.34994e-05
51248	PDZD11	4.75192e-06	8.82464e-05
51249	TMEM69	0.00115662	0.00692485
51264	MRPL27	2.89956e-05	0.00038611
51274	KLF3	0.000147197	0.00142349
51278	IER5	0.00180552	0.00989235
51296	SLC15A3	7.25132e-07	1.9153e-05
51299	NRN1	0.000883815	0.00564471
51302	CYP39A1	5.44262e-05	0.000641918
51303	FKBP11	5.48186e-06	9.83874e-05
51304	ZDHHC3	0.00141013	0.00814289
51312	SLC25A37	9.17733e-09	5.26019e-07
51315	KRCC1	0.000618666	0.00432302
51318	MRPL35	6.96421e-05	0.000783637
51320	MEX3C	4.67318e-06	8.71282e-05
51367	POP5	0.000317034	0.00257621
51379	CRLF3	0.00124923	0.00739306
51385	ZNF589	3.48618e-06	6.91873e-05
51428	DDX41	0.000526709	0.00379924
51441	YTHDF2	5.20734e-09	3.35873e-07
51444	RNF138	0.000292504	0.00242879
51460	SFMBT1	0.000293609	0.00243656
51479	ANKFY1	1.90222e-07	6.51263e-06
51490	C9orf114	0.00157228	0.00885971
51493	RTCB	0.00155327	0.00878831
51495	HACD3	0.00123371	0.00731418
51507	RTFDC1	1.12511e-06	2.72287e-05
51512	GTSE1	0.00165638	0.00925423
51513	ETV7	8.0441e-06	0.000135931
51523	CXXC5	3.34363e-05	0.00043302
51524	TMEM138	0.00103368	0.00637175
51527	GSKIP	0.000725977	0.00487177
51528	JKAMP	0.000475069	0.00352602
51537	MTFP1	4.61762e-05	0.000560745
51540	SCLY	2.94911e-06	6.09567e-05
51547	SIRT7	7.65249e-09	4.56873e-07
51554	ACKR4	8.18909e-05	0.000893626
51586	MED15	9.86612e-05	0.00103765
51593	SRRT	5.09475e-07	1.45302e-05
51604	PIGT	4.45312e-06	8.39931e-05
51614	ERGIC3	1.2573e-07	4.70609e-06
51616	TAF9B	1.75173e-05	0.000256163
51621	KLF13	0.00138213	0.00800042
51669	SARAF	5.15087e-05	0.000614025
51710	ZNF44	3.48435e-06	6.91873e-05
51720	UIMC1	0.000493304	0.00362157
51735	RAPGEF6	2.99059e-21	5.40101e-18
51752	ERAP1	1.16944e-05	0.000182858
51780	KDM3B	5.32113e-07	1.50264e-05
51805	COQ3	7.20841e-06	0.000124578
51808	PHAX	0.000104292	0.00108093
53335	BCL11A	0.000759632	0.00503679
53343	NUDT9	4.78689e-05	0.00057495
53349	ZFYVE1	0.000864619	0.00555201
53630	BCO1	0.00045103	0.00339577
53635	PTOV1	1.89899e-06	4.20163e-05
53918	PELO	0.000551843	0.00393341
54014	BRWD1	0.000803203	0.00526528
54020	SLC37A1	0.000556453	0.00395846
54065	SMIM11	0.00174999	0.00967245
54069	MIS18A	0.000375444	0.00293211
54084	TSPEAR	0.00041105	0.00315729
54093	SETD4	5.4666e-07	1.53362e-05
54148	MRPL39	4.62296e-08	2.03017e-06
54433	GAR1	0.00163875	0.00916281
54455	FBXO42	0.000658069	0.00451462
54461	FBXW5	3.90695e-06	7.54648e-05
54464	XRN1	3.03336e-05	0.000401337
54467	ANKIB1	0.000688568	0.00468382
54469	ZFAND6	0.00063987	0.00441724
54474	KRT20	0.000580008	0.00409458
54477	PLEKHA5	0.000128696	0.00127443
54478	FAM64A	2.49534e-06	5.26e-05
54482	TRMT13	0.000382915	0.00297758
54492	NEURL1B	4.23249e-05	0.000525353
54495	TMX3	1.1465e-05	0.000180739
54509	RHOF	1.4398e-06	3.3444e-05
54510	PCDH18	0.000561379	0.00398566
54516	MTRF1L	0.000199358	0.00179796
54520	CCDC93	0.0017429	0.00964434
54552	GNL3L	2.61131e-05	0.000354588
54617	INO80	2.96724e-12	7.65548e-10
54623	PAF1	1.31539e-05	0.000203259
54625	PARP14	0.000106495	0.0011006
54629	FAM63B	0.000476734	0.00353404
54664	TMEM106B	1.49964e-07	5.4032e-06
54707	GPN2	0.00106556	0.00652614
54716	SLC6A20	0.000910316	0.00578884
54726	OTUD4	5.77484e-09	3.65943e-07
54733	SLC35F2	0.000385258	0.00299259
54739	XAF1	4.43172e-05	0.000544006
54749	EPDR1	4.52776e-07	1.3136e-05
54778	RNF111	2.52807e-06	5.31668e-05
54790	TET2	1.12142e-07	4.2863e-06
54793	KCTD9	4.13408e-08	1.83782e-06
54807	ZNF586	0.000301528	0.00248233
54808	DYM	2.31699e-05	0.000321574
54809	SAMD9	0.000178981	0.00165764
54813	KLHL28	1.47012e-07	5.32713e-06
54826	GIN1	0.000119232	0.00120417
54832	VPS13C	0.000844532	0.00545942
54863	TOR4A	0.000179445	0.00165981
54866	PPP1R14D	0.000974552	0.00609802
54867	TMEM214	0.000349311	0.00278063
54870	QRICH1	3.93511e-06	7.59072e-05
54875	CNTLN	4.9228e-06	9.01453e-05
54877	ZCCHC2	1.74096e-05	0.000255069
54878	DPP8	3.7955e-06	7.41841e-05
54879	ST7L	0.000296447	0.00245671
54882	ANKHD1	4.55289e-15	2.6312e-12
54883	CWC25	0.000384696	0.00298983
54888	NSUN2	0.00011138	0.00114291
54890	ALKBH5	3.07187e-09	2.16499e-07
54891	INO80D	6.8293e-10	6.16686e-08
54893	MTMR10	0.000111594	0.00114429
54894	RNF43	0.000216972	0.00191966
54896	PQLC2	0.000100209	0.00105067
54902	TTC19	2.92524e-08	1.38117e-06
54905	CYP2W1	0.000832785	0.00540767
54921	CHTF8	0.000814115	0.00532064
54936	ADPRHL2	6.2954e-09	3.85407e-07
54938	SARS2	7.74572e-08	3.13474e-06
54939	COMMD4	0.00121549	0.00721504
54941	RNF125	3.2465e-05	0.000422192
54948	MRPL16	0.000172103	0.00160319
54952	TRNAU1AP	0.00023355	0.00203029
54957	TXNL4B	1.70367e-07	6.01826e-06
54962	TIPIN	6.38607e-07	1.7246e-05
54964	C1orf56	1.9854e-08	9.99481e-07
54969	C4orf27	1.75463e-05	0.000256328
54973	CPSF3L	8.50225e-09	4.95324e-07
54974	THG1L	0.000254175	0.00216912
54977	SLC25A38	0.00114707	0.00689305
54982	CLN6	0.000725472	0.00487064
54991	C1orf159	8.94889e-05	0.00095773
54998	AURKAIP1	6.60678e-06	0.000115006
55002	TMCO3	0.00154617	0.00875697
55008	HERC6	9.86804e-05	0.00103765
55011	PIH1D1	1.54156e-05	0.000231717
55012	PPP2R3C	0.000458642	0.00343613
55013	CCDC109B	5.56192e-11	8.19986e-09
55015	PRPF39	4.98734e-17	4.80381e-14
55018	LINC00483	0.000510688	0.00372187
55023	PHIP	0.000337756	0.00270505
55034	MOCOS	0.000982038	0.00612576
55037	PTCD3	0.000550944	0.00393283
55049	C19orf60	0.000140318	0.0013698
55052	MRPL20	8.13002e-05	0.000888521
55081	IFT57	0.000683328	0.00466232
55090	MED9	3.50833e-06	6.95313e-05
55092	TMEM51	0.000969594	0.00607489
55095	SAMD4B	6.32355e-07	1.71412e-05
55102	ATG2B	1.83478e-07	6.32672e-06
55114	ARHGAP17	4.00505e-05	0.000502737
55116	TMEM39B	4.39576e-06	8.32372e-05
55119	PRPF38B	0.000455677	0.00341829
55120	FANCL	0.000269259	0.0022755
55125	CEP192	9.22945e-06	0.000152223
55131	RBM28	0.000676018	0.00462108
55132	LARP1B	1.07516e-07	4.14482e-06
55133	SRBD1	2.59708e-06	5.43806e-05
55135	WRAP53	5.60827e-08	2.39728e-06
55140	ELP3	6.30868e-06	0.000110751
55142	HAUS2	0.00152345	0.00866229
55143	CDCA8	0.000958489	0.00603409
55148	UBR7	5.25733e-07	1.48937e-05
55153	SDAD1	6.19455e-06	0.000109278
55154	MSTO1	0.000199484	0.00179797
55168	MRPS18A	0.000123929	0.00123741
55171	TBCCD1	3.02249e-05	0.000400633
55174	INTS10	9.79369e-05	0.00103209
55176	SEC61A2	0.00105729	0.00648817
55177	RMDN3	3.79137e-07	1.13806e-05
55178	RNMTL1	3.84721e-09	2.62191e-07
55180	LINS	0.00141346	0.00815234
55182	RNF220	0.000907633	0.00577432
55192	DNAJC17	0.000818188	0.00534043
55197	RPRD1A	0.000200791	0.00180749
55210	ATAD3A	1.49301e-06	3.44034e-05
55212	BBS7	1.343e-07	4.9881e-06
55215	FANCI	0.000158454	0.00150615
55218	EXD2	8.90878e-05	0.000954145
55229	PANK4	5.71553e-10	5.36221e-08
55234	SMU1	9.15372e-05	0.000975316
55236	UBA6	3.06529e-05	0.000404088
55239	OGFOD1	0.00151839	0.00863688
55240	STEAP3	2.76979e-06	5.76627e-05
55246	CCDC25	2.42401e-05	0.000333544
55247	NEIL3	0.00017932	0.00165972
55250	ELP2	0.000357854	0.00283458
55251	PCMTD2	0.000611304	0.00427705
55255	WDR41	1.06553e-06	2.59171e-05
55274	PHF10	5.30662e-06	9.59575e-05
55275	VPS53	2.02065e-12	5.6143e-10
55276	PGM2	0.000855718	0.0055132
55279	ZNF654	0.000222314	0.00195124
55282	LRRC36	0.000336051	0.00269439
55290	BRF2	0.00144779	0.00830397
55295	KLHL26	0.000536455	0.00385415
55304	SPTLC3	1.53788e-05	0.000231451
55316	RSAD1	3.60241e-07	1.09344e-05
55326	AGPAT5	1.33805e-06	3.13324e-05
55328	RNLS	1.51096e-07	5.43045e-06
55332	DRAM1	4.1122e-06	7.87405e-05
55337	C19orf66	1.22555e-06	2.91229e-05
55346	TCP11L1	0.00149967	0.00855735
55347	ABHD10	0.00129347	0.00759371
55353	LAPTM4B	3.36845e-08	1.57506e-06
55364	IMPACT	0.000528889	0.00380926
55365	TMEM176A	1.91626e-07	6.54519e-06
55367	PIDD1	7.96288e-06	0.000134909
55374	TMCO6	0.000283878	0.00236943
55379	LRRC59	0.000420747	0.00321467
55388	MCM10	0.000516988	0.00374972
55421	C17orf85	1.6641e-10	1.97072e-08
55425	GPALPP1	0.000783197	0.00515754
55432	YOD1	1.44518e-05	0.00022002
55466	DNAJA4	0.000125718	0.00125267
55505	NOP10	1.05271e-05	0.000168995
55508	SLC35E3	0.00129521	0.00760084
55509	BATF3	1.13651e-06	2.73671e-05
55520	ELAC1	7.37956e-10	6.50121e-08
55527	FEM1A	0.00149069	0.00851619
55556	ENOSF1	2.22761e-08	1.10981e-06
55572	FOXRED1	0.000113763	0.00116009
55592	GOLGA2P5	0.000308032	0.00252846
55596	ZCCHC8	0.000131917	0.00130098
55601	DDX60	0.00178745	0.00982692
55603	FAM46A	6.91483e-05	0.000778686
55615	PRR5	8.47786e-06	0.000141769
55624	POMGNT1	0.000150063	0.00144156
55628	ZNF407	3.04402e-06	6.22685e-05
55635	DEPDC1	0.000220885	0.0019464
55640	FLVCR2	3.26077e-05	0.000423665
55644	OSGEP	0.00160051	0.00898122
55658	RNF126	0.000389708	0.0030158
55661	DDX27	5.52711e-10	5.29859e-08
55671	SMEK1	0.000108805	0.00112206
55680	RUFY2	0.000474897	0.00352602
55686	MREG	0.00103373	0.00637175
55687	TRMU	4.98423e-05	0.000595634
55692	LUC7L	0.00156696	0.00884008
55696	RBM22	0.00178813	0.00982692
55707	NECAP2	0.000935206	0.00591846
55720	TSR1	1.20172e-07	4.52146e-06
55723	ASF1B	0.00108222	0.00659742
55728	N4BP2	1.60987e-05	0.00023954
55735	DNAJC11	3.66709e-08	1.68197e-06
55748	CNDP2	3.94403e-12	9.49723e-10
55766	H2AFJ	2.86797e-12	7.53391e-10
55769	ZNF83	1.15407e-05	0.000180846
55775	TDP1	0.00120823	0.00717786
55778	ZNF839	0.000131119	0.00129399
55779	CFAP44	0.000103776	0.00107715
55789	DEPDC1B	2.31665e-05	0.000321574
55802	DCP1A	7.84023e-05	0.000863382
55803	ADAP2	0.000347879	0.00277229
55829	VIMP	0.000475164	0.00352602
55837	EAPP	0.000442553	0.00334414
55841	WWC3	4.18824e-05	0.000520307
55872	PBK	6.56416e-07	1.76234e-05
55906	ZC4H2	0.000441331	0.00334015
55907	CMAS	0.000914587	0.00580578
55909	BIN3	0.000637916	0.00441294
55930	MYO5C	3.25511e-06	6.55926e-05
55972	SLC25A40	0.00171145	0.00949577
56005	MYDGF	7.97151e-07	2.05392e-05
56111	PCDHGA4	6.29449e-06	0.000110636
56121	PCDHB15	0.000321125	0.00260214
56122	PCDHB14	2.14215e-05	0.00030242
56180	MOSPD1	2.01499e-05	0.00028739
56181	MTFR1L	0.00049476	0.00362877
56252	YLPM1	8.53272e-07	2.16474e-05
56253	CRTAM	5.91332e-06	0.000105087
56259	CTNNBL1	0.000509757	0.0037178
56260	C8orf44	0.000267082	0.0022619
56270	WDR45B	3.9002e-05	0.00049171
56478	EIF4ENIF1	0.000516957	0.00374972
56548	CHST7	2.39653e-05	0.000331023
56603	CYP26B1	0.00103369	0.00637175
56605	ERO1LB	9.53646e-05	0.00100866
56606	SLC2A9	0.00159147	0.00895037
56681	SAR1A	2.0721e-06	4.50868e-05
56829	ZC3HAV1	1.11283e-05	0.000176683
56833	SLAMF8	0.00036118	0.0028531
56851	EMC7	0.000198855	0.00179566
56882	CDC42SE1	4.32332e-18	5.265e-15
56905	C15orf39	0.000980542	0.00612374
56919	DHX33	3.54339e-05	0.000455471
56924	PAK6	2.78473e-13	9.57949e-11
56929	FEM1C	4.31608e-05	0.000531164
56937	PMEPA1	4.37855e-08	1.93459e-06
56938	ARNTL2	1.35118e-07	4.99281e-06
56946	C11orf30	0.000297891	0.00246361
56948	SDR39U1	1.9873e-07	6.72425e-06
56950	SMYD2	0.00130474	0.00764742
56951	C5orf15	0.00049602	0.00363413
56980	PRDM10	8.4934e-05	0.000921958
56984	PSMG2	0.000491169	0.00361324
56990	CDC42SE2	0.00113369	0.00684191
57002	YAE1D1	0.00016859	0.00157656
57037	ANKMY2	0.000115283	0.00117131
57062	DDX24	0.00149652	0.00854615
57082	CASC5	2.83683e-08	1.36168e-06
57085	AGTRAP	5.66558e-05	0.000662804
57089	ENTPD7	4.36732e-08	1.93459e-06
57095	PITHD1	0.00174282	0.00964434
57117	INTS12	0.000192025	0.00175344
57130	ATP13A1	1.04247e-05	0.000167725
57142	RTN4	9.36645e-11	1.25302e-08
57167	SALL4	0.000315047	0.00257018
57168	ASPHD2	4.3069e-12	1.0201e-09
57176	VARS2	0.000109036	0.00112365
57184	FAM219B	5.55648e-05	0.000651624
57190	SEPN1	0.00108062	0.00659324
57192	MCOLN1	1.16829e-05	0.000182858
57205	ATP10D	2.53856e-05	0.000345723
57211	ADGRG6	3.11086e-09	2.17129e-07
57217	TTC7A	1.96422e-05	0.000282857
57335	ZNF286A	5.32566e-11	7.93249e-09
57402	S100A14	0.000659046	0.00451917
57418	WDR18	6.08886e-06	0.000107573
57455	REXO1	0.00100624	0.00623687
57464	STRIP2	0.000760033	0.00503714
57470	LRRC47	6.49251e-09	3.94134e-07
57472	CNOT6	7.2969e-06	0.000125806
57475	PLEKHH1	6.19722e-05	0.000714081
57477	SHROOM4	1.97955e-06	4.34659e-05
57482	KIAA1211	0.000980857	0.00612374
57509	MTUS1	0.00036266	0.0028601
57520	HECW2	3.3938e-07	1.04327e-05
57522	SRGAP1	3.09585e-05	0.000407367
57526	PCDH19	0.000477536	0.00353506
57531	HACE1	0.000789523	0.00518973
57533	TBC1D14	3.87821e-05	0.000490222
57547	ZNF624	0.00181253	0.00992594
57568	SIPA1L2	0.000256144	0.00218335
57570	TRMT5	8.67248e-05	0.000935773
57589	RIC1	8.56188e-05	0.000927302
57595	PDZD4	0.000119267	0.00120417
57614	KIAA1468	6.13376e-12	1.36339e-09
57617	VPS18	5.93023e-06	0.000105258
57619	SHROOM3	0.000113337	0.00115806
57620	STIM2	4.96459e-06	9.06806e-05
57636	ARHGAP23	0.000498269	0.00364651
57646	USP28	5.3425e-18	5.93757e-15
57648	KIAA1522	0.00176659	0.00974189
57655	GRAMD1A	5.539e-05	0.00065063
57673	BEND3	0.00064241	0.00443033
57674	RNF213	0.000329423	0.00265746
57679	ALS2	1.89725e-07	6.51104e-06
57695	USP37	0.000914345	0.00580578
57704	GBA2	1.61903e-05	0.000240655
57706	DENND1A	7.27559e-07	1.91821e-05
57708	MIER1	1.72627e-05	0.000253215
57720	GPR107	4.01877e-09	2.70062e-07
57724	EPG5	4.09458e-11	6.50093e-09
57731	SPTBN4	0.00106067	0.00650169
57798	GATAD1	2.63126e-07	8.46691e-06
57805	CCAR2	1.00585e-06	2.46732e-05
57863	CADM3	0.000161676	0.00152812
58155	PTBP2	0.00141699	0.00816619
58191	CXCL16	6.36338e-12	1.393e-09
58472	SQRDL	8.84051e-05	0.000948943
58473	PLEKHB1	0.000429347	0.00326379
58477	SRPRB	1.6892e-05	0.000249037
58488	PCTP	3.4902e-05	0.000449433
58489	ABHD17C	1.57611e-05	0.00023622
58490	RPRD1B	0.000886934	0.00565758
58506	SCAF1	0.00175871	0.00971697
58516	FAM60A	1.25927e-05	0.000195634
58517	RBM25	2.82189e-05	0.00037646
58533	SNX6	0.0010294	0.00635788
59272	ACE2	8.55529e-07	2.16474e-05
59274	MESDC1	8.28023e-08	3.29425e-06
59307	SIGIRR	0.000195809	0.00177456
59342	SCPEP1	0.000234931	0.00204106
60314	C12orf10	0.00053898	0.00386653
60485	SAV1	5.59062e-10	5.29859e-08
60490	PPCDC	2.13176e-08	1.06573e-06
60528	ELAC2	2.02188e-06	4.41272e-05
60559	SPCS3	2.09328e-05	0.00029709
60682	SMAP1	3.89281e-11	6.39128e-09
63826	SRR	1.4289e-08	7.56219e-07
63891	RNF123	8.57084e-06	0.000142993
63898	SH2D4A	0.000351716	0.00279515
63899	NSUN3	0.00034442	0.00274793
63906	GPATCH3	4.4432e-07	1.29426e-05
63967	CLSPN	1.72598e-05	0.000253215
63971	KIF13A	2.29834e-11	4.04956e-09
63977	PRDM15	0.000468218	0.00348882
64108	RTP4	0.000340142	0.00272114
64115	C10orf54	4.67361e-06	8.71282e-05
64135	IFIH1	7.17255e-08	2.94401e-06
64150	DIO3OS	2.40342e-05	0.00033162
64151	NCAPG	0.00040023	0.00308895
64167	ERAP2	1.90576e-06	4.21016e-05
64210	MMS19	6.62128e-08	2.74897e-06
64215	DNAJC1	0.00139726	0.00807828
64220	STRA6	0.00143352	0.00823844
64324	NSD1	3.51858e-14	1.58864e-11
64333	ARHGAP9	0.000739726	0.0049388
64395	GMCL1	7.36701e-06	0.000126864
64398	MPP5	0.000440124	0.00333451
64423	INF2	0.000165661	0.0015542
64427	TTC31	4.79535e-08	2.08751e-06
64430	PCNXL4	0.000173998	0.00161875
64699	TMPRSS3	1.14186e-05	0.000180302
64710	NUCKS1	0.000281297	0.00235526
64744	SMAP2	1.53552e-07	5.47782e-06
64745	METTL17	8.13954e-08	3.25762e-06
64747	MFSD1	0.000281555	0.00235526
64760	FAM160B2	0.000308183	0.00252846
64761	PARP12	1.08416e-09	8.95084e-08
64762	GAREM	0.000342212	0.00273316
64766	S100PBP	0.000123069	0.00123308
64772	ENGASE	2.74295e-05	0.00036934
64776	C11orf1	4.30145e-05	0.000530267
64785	GINS3	0.000281692	0.00235526
64793	CEP85	2.68772e-07	8.62938e-06
64837	KLC2	3.18555e-10	3.35947e-08
64848	YTHDC2	5.9176e-09	3.70119e-07
64849	SLC13A3	0.00031294	0.00255877
64854	USP46	2.16823e-06	4.68261e-05
64863	METTL4	2.14943e-07	7.18864e-06
64864	RFX7	7.02627e-05	0.00078939
64866	CDCP1	1.60811e-05	0.000239526
64897	C12orf43	6.73042e-05	0.000760885
64927	TTC23	0.000336053	0.00269439
64960	MRPS15	0.000872631	0.00559103
64965	MRPS9	0.000465584	0.00347636
65010	SLC26A6	0.000590136	0.00415511
65055	REEP1	0.00104774	0.00644434
65080	MRPL44	7.86411e-07	2.03925e-05
65095	KRI1	1.97654e-05	0.000283377
65108	MARCKSL1	0.000886463	0.00565707
65220	NADK	3.66118e-06	7.22633e-05
65258	MPPE1	3.89272e-05	0.000491197
65979	PHACTR4	1.78073e-06	3.97651e-05
65980	BRD9	8.58879e-05	0.000928824
65990	FAM173A	4.60604e-05	0.000560169
65991	FUNDC2	0.000157521	0.00149833
78991	PCYOX1L	0.00158419	0.00891989
79003	MIS12	2.75567e-06	5.75346e-05
79018	GID4	6.23594e-06	0.000109874
79019	CENPM	1.98063e-07	6.71741e-06
79029	SPATA5L1	3.36704e-12	8.53457e-10
79071	ELOVL6	0.000941223	0.00594873
79083	MLPH	0.000839229	0.00543243
79085	SLC25A23	0.000236493	0.00205093
79090	TRAPPC6A	0.000495569	0.00363267
79132	DHX58	6.84737e-07	1.82529e-05
79137	FAM134A	1.48178e-05	0.000224647
79142	PHF23	3.68663e-08	1.68558e-06
79155	TNIP2	4.24844e-06	8.09783e-05
79174	CRELD2	4.83722e-11	7.35665e-09
79176	FBXL15	0.000359872	0.002849
79178	THTPA	0.00182813	0.00999727
79183	TTPAL	0.000542808	0.00388452
79191	IRX3	0.000323232	0.00261628
79228	THOC6	0.00119431	0.0071111
79414	LRFN3	6.4111e-10	5.82563e-08
79444	BIRC7	0.000156174	0.00148897
79446	WDR25	0.00102284	0.00632621
79582	SPAG16	0.000147873	0.00142603
79589	RNF128	1.79313e-05	0.000261161
79594	MUL1	7.213e-05	0.000806605
79595	SAP130	0.00104233	0.00641924
79598	CEP97	2.97886e-06	6.12353e-05
79600	TCTN1	1.36683e-05	0.000209861
79603	CERS4	0.0006269	0.00436336
79607	FAM118B	0.000147952	0.00142603
79609	VCPKMT	1.83024e-08	9.37708e-07
79622	SNRNP25	0.00151125	0.00860307
79627	OGFRL1	0.000567173	0.00401889
79648	MCPH1	5.48153e-09	3.5043e-07
79651	RHBDF2	2.53884e-05	0.000345723
79654	HECTD3	0.000204082	0.00182801
79671	NLRX1	0.0015098	0.00860307
79682	CENPU	0.000445663	0.00336589
79693	YRDC	0.00020346	0.0018247
79697	C14orf169	1.37851e-05	0.000210982
79701	OGFOD3	9.24756e-09	5.26019e-07
79707	NOL9	6.26021e-07	1.70334e-05
79709	COLGALT1	0.000723929	0.00486818
79712	GTDC1	0.000555086	0.00395239
79714	CCDC51	0.000388239	0.00300927
79719	AAGAB	6.19103e-05	0.000714081
79723	SUV39H2	1.02061e-05	0.000164973
79733	E2F8	9.22313e-06	0.000152223
79735	TBC1D17	0.00111273	0.0067494
79736	TEFM	0.000632346	0.00438394
79751	SLC25A22	1.61359e-06	3.67136e-05
79753	SNIP1	4.75313e-05	0.000572754
79758	DHRS12	2.34551e-06	4.99086e-05
79767	ELMO3	4.7603e-05	0.000572988
[truncated: 644 more rows]
